# Supplementary material for: Recombination in Glomus intraradices, a supposed ancient asexual arbuscular mycorrhizal fungus
Source: BMC Evol Biol. 2009 Jan 15;9:13. doi: 10.1186/1471-2148-9-13 (PMC2630297; doi:10.1186/1471-2148-9-13)
Supplement: Additional file 3 — Sequence alignment of 11 concatenated loci of 18 genotypes of G. intraradices in fasta sequence format. [file 1471-2148-9-13-S3.txt]

Complete sequence alignment of 11 concatenated loci in fasta format. Genotypes are labelled I-XVIII.

Locus	Position
Bg32	1-273
Bg42	274-547
Bg62	548-862
Bg196	863-1177
Bg235	1178-1508
Bg273	1509-1761
Bg276	1762-2075
Bg303	2076-2211
Bg348	2212-2425
Bg355	2426-2757
nr_int	2758-3037

--------------------------------


>I
CAACCATTGGCTTCAGAAACAGCATTATAATCTCTAAGCCAAGCAACAGGATCTTGCTGATTTTCTCCACTAAAAGTTGGTAAAAATGCTCCCCAACTTTGCTGATTCTGCTGGTTTTGTTGATTTAAAA-TTGTTGG-ATGAACTGGG-----------CCATCTGCAACATATTATTTCTTTCCAAAAAGTTACCATTATTAACATTGTCATTCTGATTGTTGTTATTATCTCATGGAACTGGATCTCAAACTTGTTGCTGAAACAATCAAACTCGCTAAAATTTGCCGATCTTTTTTATTTTTACTATTTTTACATAAACTTTATTCGTTTTATTTATTATATATATGAATATATA--CATATGAACAAAATGTACAACTAAAGAAAGTGAATCTACTTATTTAAATTCTATTTTTCTTAATCCAGGTTTAATAATATCTTGTTATGATGTTCCAATCCGCATCCGTTTT-TCCGATCCGATCATTTTACGTCATCTGTTTTTATTATCCGTATTCGGAAAATGTTCCGGATAACGGATAAACGCGTCAGTAAACTTGATGTGATAAAAATGAATTTTGTGTAAGAATGTAACGATACACATAAATTACGAAAGTAAAAGTAATAGAAAAAAATAAAAAAAATAAAATAAAATAAAATAAAATAAAATAAAATAAAA----------TAAATATAATTTAAGAATTTAAAGAACATTTTTATAGGTAAAATTCAACTTTCTTTCTTTTTTTTGTTTTTAATAAATATAAATAAAAAAGGGGAATTATAAATATTACTAATATAAAATACTTTACCTATATGAAATACTGGTTTTGCTAGTTCTATGTGTCCAAAGTGGCTTATTACTTGGAATGGACACGCAGATCGTAAAGTAAATTTGTGATTTTATTTTATT----------AGAGATTTTATGTAATAAAATAAGTATATTGAAAAAAAATTTTATTTACAGTATATATAATATTTAATAATAATTTTTTAAACAAAAATGATAAATAATAGAAATAAAGCTTGCAAGTAATAGCGAATTATAAAAATAGTTATTATGTATTATT-GATTAAGATGTAAAATTTAATAATATCTCTGATAGCAAGGGGAGCTTATTGAAGAGTCAAGAGAATAGGTACAGATTCGTATTGGATATTAGCCCATTTACATCACTTTTGCTTATATGTTCACTATATATCGTCATACATCATCTTATAATTTTATCATAAAAGATACAGCATAATGGAAGTTCTATTTTGACCTATTATTATTACACAAACTATTTA-----TACAGGGTATACAACAGTATACATATATGATTTACGATTAACCACTTGAAAAACTTAACCAATTACTCTGATAAAATATGAA-TATAAAGTATAACTACCAGCTATCTATCCTGTTGATATAAACAACCAATTAAACATGATTTGTTGTAAAATGCTTGTTTACATATGTAGGATTACTTATCTGAAGCCACATGATCTCACAGGCAATTCGGGTAGATACAATTTTGGTCGATTATTTAAAAATCTAAGTAACACAATTTCGGTAAAACAATAATT-TATAATCCGTAAAAATTTTTGAGTGTGATTCGAAATCTGTATGTAAAGGTTATTTATTTATTTATTTATTTATTTTTTTT-AAAAAAAAGAAAAAAGAATAATCCTCTGTGTATTTATTTGAATCATTACTATTTTATTTCATTTTACTCTGAATTTGCTTAGTTATGCCAACGGAATGCAAGATTTTAAAGGCAAAGCTTAGATACAATTATTAATTTTTTGAATATTCACGTTTATTATCAAATCAATAAAAAATGAAATTCGTTGCAACCCCTTCAATATCACGTAATACTATTAAAAATTTTATTTTCTAACTTAGTATAAATAACATAACTATTATTTTCAATATTTTAATAT-----GTATAAATAATAATAATGATAAGAATAAAATTCAAGTCGTAGAATTTGTCTAATTTTTTCGATGAGGTTGAATTCGAAAGCGACCAGGATATTTTAATGATACTACCGGATAAAGATTTGAAGCAAGTTTACCATCGGCACTATCTGGATATCCTAGTAAGTGACTTTATTTTATTTTATTTTATTTTATTTTTGATGATTAATAACAATCCATCACATATAAAGAATTAATTAAACTTCAAGATAATTGTTAGTCTCATCAAACGTCCAATCATATTTTGCGGAGAATAAAATGTGTATGAAGCACAATCTGCGTAAAAAAAAA-TAATAATAAATAAATAAATAAA-----------AATAAAATAAAATAAACAAATAAATAAAAATCATCTTTATAAAAGTAATTTTAATTTACCCGTTCCAACAATCGTCCATACTGCGGCATCTGTAACATCTTCAGTCCATAAAGCTCCATTCCTCTTTAACAAAAATCATCTATCCTTTTTACGTAAATTATATATAGTTTTCATATATTTTGAATATAATAGTATTTAAATGGTCCTCTCTTTTAACTT-CCAATCGGAATATAAAGTCTATCGTAATATAAGTTTATTTGTTTTTATGGTTTTCGTGAATATACTATATAATAAACTAGATTGTATTCTCATGATCTTTCTCCTTTCAGTATATTTGATCATCCTACTTTCTCTAGCGTAATTTTCAGAATATAATATGTATCATCTGATAATAGCTTGTTTCCATTGAAATATACTCATAAAGTGATCGATAACATGTCAAAAAATTTTCAACGTCCATTTTTGTTTCTATTTATGATTTAATCTATTTTGA-TGAAA-TAATAATAAAAATGATTTAATAAGTATTATATAATAATGATTATAATCTTTTTT-GTTTTCTTTTATAAGAAATTTTTTTGTTCTCTTTTTTTTTTTGATTATTGATTTAAAAAGAACAATAATAAAAAAAAAAAAAAAAAAAAAAAAATGAAAAAAAATGAAAAAA-TGAAAAA-----AAAAATTTGCTTTTTACTTACAAAAAAAGATCTAAGTTTAAATGAAGGA
>II
CAACCATTGGCTTCAGAAACAGCATTATAATCTCTAAGCCAAGCAACAGGATCTTGCTGATTTTCTCCACTAAAAGTTGGTAAAAATGCTCCCCAACTTTGCTGATTCTGCTGGTTTTGTTGATTTAAAAATTGTTGG-ATGAACTGGG-----------CCATCTGCAACATATTATTTCTTTCCAAAAAGTTACCATTATTAACATTGTCATTCTGATTGTTGTTATTATCTCATGGAACTGGATCTCAAACTTGTTGCTGAAACAATCAAACTCGCTAAAATTTGCCGATCTTTTTTATTTTTACTATTTTTACATAAACTTTATTCGTTTTATTTATTATATATATGAATATATA--CATATGAACAAAATGTACAACTAAAGAAAGTGAATCTACTTATTTAAATTCTATTTTTCTTAATCCAGGTTTAATAATATCTTGTTATGATGTTCCAATCCGCATCCGTTTT-TCCGATCCGATCATTTTACGTCATCTGTTTTTATTATCCGTATTCGGAAAATGTTCCGGATAACGGATAAACGCGTCAGTAAACTTGATGTGATAAAAATGAATTTTGTGTAAGAATGTAACGATACACATAAATTACGAAAGTAAAAGTAATAGAAAAAAATAAAAAAAATAAAATAAAATAAAATAAAATAAAATAAAATAAAA----------TAAATATAATTTAAGAATTTAAAGAACATTTTTATAGGTAAAATTCAACTTTCTTTCTTTTTTTTGTTTTTAATAAATATAAATAAAAAAGGGGAATTATAAATATTACTAATATAAAATACTTTACCTATATGAAATACTGGTTTTGCTAGTTCTATGTGTCCAAAGTGGCTTATTACTTGGAATGGACACGCAGATCGTAAAGTAAATTTGTGATTTTATTTTATTTTATTTTATTGAAGATTTCATGTAATAAAATAAGTATATTGAAAAAAA-TTTTATTTACAGTATATATAATATTTAATAATAAGTTTTTATATAAAAATGGTAAATAATAGAT-TAAAACTTGCAAGTAATAGCGAATTATAAAAATAATTATTATGTATTATTTGATTAAGATGTAAAATTTAATAATATCTCTGATAGCAAGGGGAGCTTATTGAAGAGTCAAGAGAATAGGTACAGATTCGTATTGGATATTAGCCCATTTACATCACTTTTGCTTATATGTTCACTATATATCGTCATACATCATCTTATAATTTTATCATAAAAGATACAGCATAATGGAAGTTCTATTTTGACCTATTATTATTACACAAACTATTTA-----TACAGGGTATACAACAGTATACATATATGATTTACGATTAACCACTTGAAAAACTTAACCAATTACTCTGATAAAATATGAA-TATAAAGTATAACTACCAGCTATCTATCCTGTTGATATAAACAACCAATTAAACATGATTTGTTGTAAAATGCTTGTTTACATATGTAGGATTACTTATCTGAAGCCACATGATCTCACAGGCAATTCGGGTAGATACAATTTTGGTCGATTATTTAAAAATCTAAGTAACACAATTTCGGTAAAACAATAATT-TATAATCCGTAAAAATTTTTGAGTGTGATTCGAAATCTGTATGTAAAGGTTATTTATTTATTTATTTATTTATTTTTTTT-AAAAAAAAGAAAAAAGAATAATCCTCTGTGTATTTATTTGAATCATTACTATTTTATTTCATTTTACTCTGAATTTGCTTAGTTATGCCAACGGAATGCAAGATTTTAAAGGCAAAGCTTAGATACAATTATTAATTTTTTGAATATTCACGTTTATTATCAAATCAATAAAAAATGAAATTCGTTGCAACCCCTTCAATATCACGTAATACTATTAAAAATTTTATTTTCTAACTTAGTATAAATAACATAACTATTATTTTCAATATTTTAATAT-----GTATAAATAATAATAATGATAAGAATAAAATTCAAGTCGTAGAATTTGTCTAATTTTTTCGATGAGGTTGAATTCGAAAGCGACCAGGATATTTTAATGATACTACCGGATAAAGATTTGAAGCAAGTTTACCATCGGCACTATCTGGATATCCTAGTAAGTGACTTTATTTTATTTTATTTTATTTTATTTTTGATGATTAATAACAATCCATCACATATAAAGAATTAATTAAACTTCAAGATAATTGTTAGTCTCATCAAACGTCCAATCATATTTTGCGGAGAATAAAATGTGTATGAAGCACAATCTGCGTAAAAAAAAA-TAATAATAAATAAATAAATAAA-----------AATAAAATAAAATAAACAAATAAATAAAAATCATCTTTATAAAAGTAATTTTAATTTACCCGTTCCAACAATCGTCCATACTGCGGCATCTGTAACATCTTCAGTCCATAAAGCTCCATTCCTCTTTAACAAAAATCATCTATCCTTTTTACGTAAATTATATATAGTTTTCATATATTTTGAATATAATAGTATTTAAATGGTCCTCTCTTTTAACTT-CCAATCGGAATATAAAGTCTATCGTAATATAAGTTTATTTGTTTTTATGGTTTTCGTGAATATACTATATAATAAACTAGATTGTATTCTCATGATCTTTCTCCTTTCAGTATATTTGATCATCCTACTTTCTCTAGCGTAATTTTCAGAATATAATATGTATCATCTGATAATAGCTTGTTTCCATTGAAATATACTCATAAAGTGATCGATAACATGTCAAAAAATTTTCAACGTCCATTTTTGTTTCTATTTATGATTTAATCTATTTTGA-TGAAA-TAATAATAAAAATGATTTAATAAGTATTATATAATAATGATTATAATCTTTTTT-GTTTTCTTTTATAAGAAATTTTTTTGTTCTCTTTTTTTTTTTGATTATTGATTTAAAAAGAACAATAATAAAAAAAAAAAAAAAAAAAAAAAAATGAAAAAAAATGAAAAAA-TGAAAAA-----AAAAATTTGCTTTTTACTTACAAAAAAAGATCTAAGTTTAAATGAAGGA
>III
CAACCATTGGCTTCAGAAACAGCATTATAATCTCTAAGCCAAGCAACAGGATCTTGCTGATTTTCTCCACTAAAAGTTGGTAAAAATGCTCCCCAACTTTGCTGATTCTGCTGGTTTTGTTGATTTAAAA-TTGTTGG-ATGAACTGGG-----------CCATCTGCAACATATTATTTCTTTCCAAAAAGTTACCATTATTAACATTGTCATTCTGATTGTTGTTATTATCTCATGGAACTGGATCTCAAACTTGTTGCTGAAACAATCAAACTCGCTAAAATTTGCCGATCTTTTTTATTTTTACTATTTTTACATAAACTTTATTCGTTTTATTTATTATATATATGAATATATA--CATATGAACAAAATGTACAACTAAAGAAAGTGAATCTACTTATTTAAATTCTATTTTTCTTAATCCAGGTTTAATAATATCTTGTTATGATGTTCCAATCCGCATCCGTTTT-TCCGATCCGATCATTTTACGTCATCTGTTTTTATTATCCGTATTCGGAAAATGTTCCGGATAACGGATAAACGCGTCAGTAAACTTGATGTGATAAAAATGAATTTTGTGTAAGAATGTAACGATACACATAAATTACGAAAGTAAAAGTAATAGAAAAAAATAAAAAAAATAAAATAAAATAAAATAAAATAAAATAAAATAAAA----------TAAATATAATTTAAGAATTTAAAGAACATTTTTATAGGTAAAATTCAACTTTCTTTCTTTTTTTTGTTTTTAATAAATATAAATAAAAAAGGGGAATTATAAATATTACTAATATAAAATACTTTACCTATATGAAATACTGGTTTTGCTAGTTCTATGTGTCCAAAGTGGCTTATTACTTGGAATGGACACGCAGATCGTAAAGTAAATTTGTGATTTTATTTTATTTTATTTTATTGAAGATTTCATGTAATAAAATAAGTATATTGAAAAAAA-TTTTATTTACAGTATATATAATATTTAATAATAAGTTTTTATATAAAAATGGTAAATAATAGAT-TAAAACTTGCAAGTAATAGCGAATTATAAAAATAATTATTATGTATTATTTGATTAAGATGTAAAATTTAATAATATCTCTGATAGCAAGGGGAGCTTATTGAAGAGTCAAGAGAATAGGTACAGATTCGTATTGGATATTAGCCCATTTACATCACTTTTGCTTATATGTTCACTATATATCGTCATACATCATCTTATAATTTTATCATAAAAGATACAGCATAATGGAAGTTCTATTTTGACCTATTATTATTACACAAACTATTTA-----TACAGGGTATACAACAGTATACATATATGATTTACGATTAACCACTTGAAAAACTTAACCAATTACTCTGATAAAATATGAA-TATAAAGTATAACTACCAGCTATCTATCCTGTTGATATAAACAACCAATTAAACATGATTTGTTGTAAAATGCTTGTTTACATATGTAGGATTACTTATCTGAAGCCACATGATCTCACAGGCAATTCGGGTAGATACAATTTTGGTCGATTATTTAAAAATCTAAGTAACACAATTTCGGTAAAACAATAATT-TATAATCCGTAAAAATTTTTGAGTGTGATTCGAAATCTGTATGTAAAGGTTATTTATTTATTTATTTATTTATTTTTTTT-AAAAAAAAGAAAAAAGAATAATCCTCTGTGTATTTATTTGAATCATTACTATTTTATTTCATTTTACTCTGAATTTGCTTAGTTATGCCAACGGAATGCAAGATTTTAAAGGCAAAGCTTAGATACAATTATTAATTTTTTGAATATTCACGTTTATTATCAAATCAATAAAAAATGAAATTCGTTGCAACCC-TTCAATATCACGTAAT--------------------CTAACTTAGTATAAATAACATAACTATTATTTTCAATAT-------------GTATAAATAATAATAATGATAAGAATAAAATTCAAGTCGTAGAATTTGTCTAATTTTTTCGATGAGGTTGAATTCGAAAGCGACCAGGATATTTTAATGATACTACCGGATAAAGATTTGAAGCAAGTTTACCATCGGCACTATCTGGATATCCTAGTAAGTGACTTTATTTTATTTTATTTTATTTTATTTTTGATGATTAATAACAATCCATCACATATAAAGAATTAATTAAACTTCAAGATAATTGTTAGTCTCATCAAACGTCCAATCATATTTTGCGGAGAATAAAATGTGTATGAAGCACAATCTGCGTAAAAAAAAA-TAATAATAAATAAATAAATAAA-----------AATAAAATAAAATAAACAAATAAATAAAAATCATCTTTATAAAAGTAATTTTAATTTACCCGTTCCAACAATCGTCCATACTGCGGCATCTGTAACATCTTCAGTCCATAAAGCTCCATTCCTCTTTAACAAAAATCATCTATCCTTTTTACGTAAATTATATATAGTTTTCATATATTTTGAATATAATAGTATTTAAATGGTCCTCTCTTTTAACTT-CCAATCGGAATATAAAGTCTATCGTAATATAAGTTTATTTGTTTTTATGGTTTTCGTGAATATACTATATAATAAACTAGATTGTATTCTCATGATCTTTCTCCTTTCAGTATATTTGATCATCCTACTTTCTCTAGCGTAATTTTCAGAATATAATATGTATCATCTGATAATAGCTTGTTTCCATTGAAATATACTCATAAAGTGATCGATAACATGTCAAAAAATTTTCAACGTCCATTTTTGTTTCTATTTATGATTTAATCTATTTTGA-TGAAA-TAATAATAAAAATGATTTAATAAGTATTATATAATAATGATTATAATCTTTTTT-GTTTTCTTTTATAAGAAATTTTTTTGTTCTCTTTTTTTTTTTGATTATTGATTTAAAAAGAACAATAATAAAAAAAAAAAAAAAAAAAAAAAAATGAAAAAAAATGAAAAAA-TGAAAAA-----AAAAATTTGCTTTTTACTTACAAAAAAAGATCTAAGTTTAAATGAAGGA
>IV
CAACCATTGGCTTCAGAAACAGCATTATAATCTCTAAGCCAAGCAACAGGATCTTGCTGATTTTCTCCACTAAAAGTTGGTAAAAATGCTCCCCAACTTTGCTGATTCTGCTGGTTTTGTTGATTTAAAA-TTGTTGG-ATGAACTGGG-----------CCATCTGCAACATATTATTTCTTTCCAAAAAGTTACCATTATTAACATTGTCATTCTGATTGTTGTTATTATCTCATGGAACTGGATCTCAAACTTGTTGCTGAAACAATCAAACTCGCTAAAATTTGCCGATCTTTTTTATTTTTACTATTTTTACATAAACTTTATTCGTTTTATTTATTATATATATGAATATATA--CATATGAACAAAATGTACAACTAAAGAAAGTGAATCTACTTATTTAAATTCTATTTTTCTTAATCCAGGTTTAATAATATCTTGTTATGATGTTCCAATCCGCATCCGTTTT-TCCGATCCGATCATTTTACGTCATCTGTTTTTATTATCCGTATTCGGAAAATGTTCCGGATAACGGATAAACGCGTCAGTAAACTTGATGTGATAAAAATGAATTTTGTGTAAGAATGTAACGATACACATAAATTACGAAAGTAAAAGTAATAGAAAAAAATAAAAAAAATAAAATAAAATAAAATAAAATAAAATAAAATAAAA----------TAAATATAATTTAAGAATTTAAAGAACATTTTTATAGGTAAAATTCAACTTTCTTTCTTTTTTTTGTTTTTAATAAATATAAATAAAAAAGGGGAATTATAAATATTACTAATATAAAATACTTTACCTATATGAAATACTGGTTTTGCTAGTTCTATGTGTCCAAAGTGGCTTATTACTTGGAATGGACACGCAGATCGTAAAGTAAATTTGTGATTTTATTTTATT----------AGAGATTTTATGTAATAAAATAAGTATATTGAAAAAAAATTTTATTTACAGTATATATAATATTTAATAATAATTTTTTAAACAAAAATGATAAATAATAGAAATAAAGCTTGCAAGTAATAGCGAATTATAAAAATAGTTATTATGTATTATT-GATTAAGATGTAAAATTTAATAATATCTCTGATAGCAAGGGGAGCTTATTGAAGAGTCAAGAGAATAGGTACAGATTCGTATTGGATATTAGCCCATTTACATCACTTTTGCTTATATGTTCACTATATATCGTCATACATCATCTTATAATTTTATCATAAAAGATACAGCATAATGGAAGTTCTATTTTGACCTATTATTATTACACAAACTATTTA-----TACAGGGTATACAACAGTATACATATATGATTTACGATTAACCACTTGAAAAACTTAACCAATTACTCTGATAAAATATGAA-TATAAAGTATAACTACCAGCTATCTATCCTGTTGATATAAACAACCAATTAAACATGATTTGTTGTAAAATGCTTGTTTACATATGTAGGATTACTTATCTGAAGCCACATGATCTCACAGGCAATTCGGGTAGATACAATTTTGGTCGATTATTTAAAAATCTAAGTAACACAATTTCGGTAAAACAATAATT-TATAATCCGTAAAAATTTTTGAGTGTGATTCGAAATCTGTATGTAAAGGTTATTTATTTATTTATTTATTTATTTTTTTT-AAAAAAAAGAAAAAAGAATAATCCTCTGTGTATTTATTTGAATCATTACTATTTTATTTCATTTTACTCTGAATTTGCTTAGTTATGCCAACGGAATGCAAGATTTTAAAGGCAAAGCTTAGATACAATTATTAATTTTTTGAATATTCACGTTTATTATCAAATCAATAAAAAATGAAATTCGTTGCAACCCCTTCAATATCACGTAATACTATTAAAAATTTTATTTTCTAACTTAGTATAAATAACATAACTATTATTTTCAATATTTTAATAT-----GTATAAATAATAATAATGATAAGAATAAAATTCAAGTCGTAGAATTTGTCTAATTTTTTCGATGAGGTTGAATTCGAAAGCGACCAGGATATTTTAATGATACTACCGGATAAAGATTTGAAGCAAGTTTACCATCGGCACTATCTGGATATCCTAGTAAGTGACTTTATTTTATTTTATTTTATTTTATTTTTGATGATTAATAACAATCCATCACATATAAAGAATTAATTAAACTTCAAGATAATTGTTAGTCTCATCAAACGTCCAATCATATTTTGCGGAGAATAAAATGTGTATGAAGCACAATCTGCGTAAAAAAAAA-TAATAATAAATAAATAAATAAA-----------AATAAAATAAAATAAACAAATAAATAAAAATCATCTTTATAAAAGTAATTTTAATTTACCCGTTCCAACAATCGTCCATACTGCGGCATCTGTAACATCTTCAGTCCATAAAGCTCCATTCCTCTTTAACAAAAATCATCTATCCTTTTTACGTAAATTATATATAGTTTTCATATATTTTGAATATAATAGTATTTAAATGGTCCTCTCTTTTAACTT-CCAATCGGAATATAAAGTCTATCGTAATATAAGTTTATTTGTTTTTATGGTTTTCGTGAATATACTATATAATAAACTAGATTGTATTCTCATGATCTTTCTCCTTTCAGTATATTTGATCATCCTACTTTCTCTAGCGTAATTTTCAGAATATAATATGTATCATCTGATAATAGCTTGTTTCCATTGAAATATACTCATAAAGTGATCGATAACATGTCAAAAAATTTTCAACGTCCATTTTTGTTTCTATTTATGATTTAATCTATTTTGA-TGAAA-TAATAATAAAAATGATTTAATAAGTATTATATAATAATGATTATAATCTTTTTT-GTTTTCTTTTATAAGAAATTTTTTTGTTCTCTTTTTTTTTTTGATTATTGATTTAAAAAGAACAATAATAATAAAAAAAAAAAAAAAAAAAA--TGAAAAAAAATGAAAAAA-TGAAAAA-----AAAAATTTGCTTTTTACTTACAAAAAAAGATCTAAGTTTAAATGAAGGA
>V
CAACCATTGGCTTCAGAAACAGCATTATAATCTCTAAGCCAAGCAACAGGATCTTGCTGATTTTCTCCACTAAAAGTTGGTAAAAATGCTCCCCAACTTTGCTGATTCTGCTGGTTTTGTTGATTTAAAA-TTGTTGG-ATGAACTGGG-----------CCATCTGCAACATATTATTTCTTTCCAAAAAGTTACCATTATTAACATTGTCATTCTGATTGTTGTTATTATCTCATGGAACTGGATCTCAAACTTGTTGCTGAAACAATCAAACTCGCTAAAATTTGCCGATCTTTTTTATTTTTACTATTTTTACATAAACTTTATTCGTTTTATTTATTATATATATGAATATATA--CATATGAACAAAATGTACAACTAAAGAAAGTGAATCTACTTATTTAAATTCTATTTTTCTTAATCCAGGTTTAATAATATCTTGTTATGATGTTCCAATCCGCATCCGTTTT-TCCGATCCGATCATTTTACGTCATCTGTTTTTATTATCCGTATTCGGAAAATGTTCCGGATAACGGATAAACGCGTCAGTAAACTTGATGTGATAAAAATGAATTTTGTGTAAGAATGTAACGATACACATAAATTACGAAAGTAAAAGTAATAGAAAAAAATAAAAAAAATAAAATAAAATAAAATAAAATAAAATAAAATAAAA----------TAAATATAATTTAAGAATTTAAAGAACATTTTTATAGGTAAAATTCAACTTTCTTTCTTTTTTTTGTTTTTAATAAATATAAATAAAAAAGGGGAATTATAAATATTACTAATATAAAATACTTTACCTATATGAAATACTGGTTTTGCTAGTTCTATGTGTCCAAAGTGGCTTATTACTTGGAATGGACACGCAGATCGTAAAGTAAATTTGTGATTTTATTTTATT----------AGAGATTTTATGTAATAAAATAAGTATATTGAAAAAAAATTTTATTTACAGTATATATAATATTTAATAATAATTTTTTAAACAAAAATGATAAATAATAGAAATAAAGCTTGCAAGTAATAGCGAATTATAAAAATAGTTATTATGTATTATT-GATTAAGATGTAAAATTTAATAATATCTCTGATAGCAAGGGGAGCTTATTGAAGAGTCAAGAGAATAGGTACAGATTCGTATTGGATATTAGCCCATTTACATCACTTTTGCTTATATGTTCACTATATATCGTCATACATCATCTTATAATTTTATCATAAAAGATACAGCATAATGGAAGTTCTATTTTGACCTATTATTATTACACAAACTATTTA-----TACAGGGTATACAACAGTATACATATATGATTTACGATTAACCACTTGAAAAACTTAACCAATTACTCTGATAAAATATGAA-TATAAAGTATAACTACCAGCTATCTATCCTGTTGATATAAACAACCAATTAAACATGATTTGTTGTAAAATGCTTGTTTACATATGTAGGATTACTTATCTGAAGCCACATGATCTCACAGGCAATTCGGGTAGATACAATTTTGGTCGATTATTTAAAAATCTAAGTAACACAATTTCGGTAAAACAATAATTGTATAATCCGTAAAAATTTTTGAGTGTGATTCGAAATCTGTATGTAAAGGTTATTTATTTATTTATTTATTTATTTTTTT-AAAAAAAAAGAAAAAAGAATAATCCTCTGTGTATTTATTTGAATCATTACTATTTTATTTCATTTTACTCTGAATTTGCTTAGTTATGCCAACGGAATGCAAGATTTTAAAGGCAAAGCTTAGATACAATTATTAATTTTTTGAATATTCACGTTTATTATCAAATCAATAAAAAATGAAATTCGTTGCAACCCCTTCAATATCACGTAATACTATTAAAAATTTTATTTTCTAACTTAGTATAAATAACATAACTATTATTTTCAATATTTTAATAT-----GTATAAATAATAATAATGATAAGAATAAAATTCAAGTCGTAGAATTTGTCTAATTTTTTCGATGAGGTTGAATTCGAAAGCGACCAGGATATTTTAATGATACTACCGGATAAAGATTTGAAGCAAGTTTACCATCGGCACTATCTGGATATCCTAGTAAGTGACTTTATTTTATTTTATTTTATTTTATTTTTGATGATTAATAACAATCCATCACATATAAAGAATTAATTAAACTTCAAGATAATTGTTAGTCTCATCAAACGTCCAATCATATTTTGCGGAGAATAAAATGTGTATGAAGCACAATCTGCGTAAAAAAAAA-TAATAATAAATAAATAAATAAA-----------AATAAAATAAAATAAACAAATAAATAAAAATCATCTTTATAAAAGTAATTTTAATTTACCCGTTCCAACAATCGTCCATACTGCGGCATCTGTAACATCTTCAGTCCATAAAGCTCCATTCCTCTTTAACAAAAATCATCTATCCTTTTTACGTAAATTATATATAGTTTTCATATATTTTGAATATAATAGTATTTAAATGGTCCTCTCTTTTAACTT-CCAATCGGAATATAAAGTCTATCGTAATATAAGTTTATTTGTTTTTATGGTTTTCGTGAATATACTATATAATAAACTAGATTGTATTCTCATGATCTTTCTCCTTTCAGTATATTTGATCATCCTACTTTCTCTAGCGTAATTTTCAGAATATAATATGTATCATCTGATAATAGCTTGTTTCCATTGAAATATACTCATAAAGTGATCGATAACATGTCAAAAAATTTTCAACGTCCATTTTTGTTTCTATTTATGATTTAATCTATTTTGA-TGAAA-TAATAATAAAAATGATTTAATAAGTATTATATAATAATGATTATAATCTTTTTT-GTTTTCTTTTATAAGAAATTTTTTTGTTCTCTTTTTTTTTTTGATTATTGATTTAAAAAGAACAATAATAATAAAAAAAAAAAAAAAAAAAA--TGAAAAAAAATGAAAAAA-TGAAAAA-----AAAAATTTGCTTTTTACTTACAAAAAAAGATCTAAGTTTAAATGAAGGA
>VI
CAACCATTGGCTTCAGAAACAGCATTATAATCTCTAAGCCAAGCAACAGGATCTTGCTGATTTTCTCCACTAAAAGTTGGTAAAAATGCTCCCCAACTTTGCTGATTCTGCTGGTTTTGTTGATTTAAAA-TTGTTGG-ATGAACTGGG-----------CCATCTGCAACATATTATTTCTTTCCAAAAAGTTACCATTATTAACATTGTCATTCTGATTGTTGTTATTATCTCATGGAACTGGATCTCAAACTTGTTGCTGAAACAATCAAACTCGCTAAAATTTGCCGATCTTTTTTATTTTTACTATTTTTACATAAACTTTATTCGTTTTATTTATTATATATATGAATATATA--CATATGAACAAAATGTACAACTAAAGAAAGTGAATCTACTTATTTAAATTCTATTTTTCTTAATCCAGGTTTAATAATATCTTGTTATGATGTTCCAATCCGCATCCGTTTT-TCCGATCCGATCATTTTACGTCATCTGTTTTTATTATCCGTATTCGGAAAATGTTCCGGATAACGGATAAACGCGTCAGTAAACTTGATGTGATAAAAATGAATTTTGTGTAAGAATGTAACGATACACATAAATTACGAAAGTAAAAGTAATAGAAAAAAATAAAAAAAATAAAATAAAATAAAATAAAATAAAATAAAATAAAA----------TAAATATAATTTAAGAATTTAAAGAACATTTTTATAGGTAAAATTCAACTTTCTTTCTTTTTTTTGTTTTTAATAAATATAAATAAAAAAGGGGAATTATAAATATTACTAATATAAAATACTTTACCTATATGAAATACTGGTTTTGCTAGTTCTATGTGTCCAAAGTGGCTTATTACTTGGAATGGACACGCAGATCGTAAAGTAAATTTGTGATTTTATTTTATT----------AGAGATTTTATGTAATAAAATAAGTATATTGAAAAAAAATTTTATTTACAGTATATATAATATTTAATAATAATTTTTTAAACAAAAATGATAAATAATAGAAATAAAGCTTGCAAGTAATAGCGAATTATAAAAATAGTTATTATGTATTATT-GATTAAGATGTAAAATTTAATAATATCTCTGATAGCAAGGGGAGCTTATTGAAGAGTCAAGAGAATAGGTACAGATTCGTATTGGATATTAGCCCATTTACATCACTTTTGCTTATATGTTCACTATATATCGTCATACATCATCTTATAATTTTATCATAAAAGATACAGCATAATGGAAGTTCTATTTTGACCTATTATTATTACACAAACTATTTA-----TACAGGGTATACAACAGTATACATATATGATTTACGATTAACCACTTGAAAAACTTAACCAATTACTCTGATAAAATATGAA-TATAAAGTATAACTACCAGCTATCTATCCTGTTGATATAAACAACCAATTAAACATGATTTGTTGTAAAATGCTTGTTTACATATGTAGGATTACTTATCTGAAGCCACATGATCTCACAGGCAATTCGGGTAGATACAATTTTGGTCGATTATTTAAAAATCTAAGTAACACAATTTCGGTAAAACAATAATTGTATAATCCGTAAAAATTTTTGAGTGTGATTCGAAATCTGTATGTAAAGGTTATTTATTTATTTATTTATTTATTTTTTT-AAAAAAAAAGAAAAAAGAATAATCCTCTGTGTATTTATTTGAATCATTACTATTTTATTTCATTTTACTCTGAATTTGCTTAGTTATGCCAACGGAATGCAAGATTTTAAAGGCAAAGCTTAGATACAATTATTAATTTTTTGAATATTCACGTTTATTATCAAATCAATAAAAAATGAAATTCGTTGCAACCC-TTCAATATCACGTAAT--------------------CTAACTTAGTATAAATAACATAACTATTATTTTCAATAT-------------GTATAAATAATAATAATGATAAGAATAAAATTCAAGTCGTAGAATTTGTCTAATTTTTTCGATGAGGTTGAATTCGAAAGCGACCAGGATATTTTAATGATACTACCGGATAAAGATTTGAAGCAAGTTTACCATCGGCACTATCTGGATATCCTAGTAAGTGACTTTATTTTATTTTATTTTATTTTATTTTTGATGATTAATAACAATCCATCACATATAAAGAATTAATTAAACTTCAAGATAATTGTTAGTCTCATCAAACGTCCAATCATATTTTGCGGAGAATAAAATGTGTATGAAGCACAATCTGCGTAAAAAAAAA-TAATAATAAATAAATAAATAAA-----------AATAAAATAAAATAAACAAATAAATAAAAATCATCTTTATAAAAGTAATTTTAATTTACCCGTTCCAACAATCGTCCATACTGCGGCATCTGTAACATCTTCAGTCCATAAAGCTCCATTCCTCTTTAACAAAAATCATCTATCCTTTTTACGTAAATTATATATAGTTTTCATATATTTTGAATATAATAGTATTTAAATGGTCCTCTCTTTTAACTT-CCAATCGGAATATAAAGTCTATCGTAATATAAGTTTATTTGTTTTTATGGTTTTCGTGAATATACTATATAATAAACTAGATTGTATTCTCATGATCTTTCTCCTTTCAGTATATTTGATCATCCTACTTTCTCTAGCGTAATTTTCAGAATATAATATGTATCATCTGATAATAGCTTGTTTCCATTGAAATATACTCATAAAGTGATCGATAACATGTCAAAAAATTTTCAACGTCCATTTTTGTTTCTATTTATGATTTAATCTATTTTGA-TGAAA-TAATAATAAAAATGATTTAATAAGTATTATATAATAATGATTATAATCTTTTTT-GTTTTCTTTTATAAGAAATTTTTTTGTTCTCTTTTTTTTTTTGATTATTGATTTAAAAAGAACAATAATAATAAAAAAAAAAAAAAAAAAAA--TGAAAAAAAATGAAAAAA-TGAAAAA-----AAAAATTTGCTTTTTACTTACAAAAAAAGATCTAAGTTTAAATGAAGGA
>VII
CAACCATTGGCTTCAGAAACAGCATTATAATCTCTAAGCCAAGCAACAGGATCTTGCTGATTTTCTCCACTAAAAGTTGGTAAAAATGCTCCCCAACTTTGCTGATTCTGCTGGTTTTGTTGATTTAAAAATTGTTGG-ATGAACTGGG-----------CCATCTGCAACATATTATTTCTTTCCAAAAAGTTACCATTATTAACATTGTCATTCTGATTGTTGTTATTATCTCATGGAACTGGATCTCAAACTTGTTGCTGAAACAATCAAACTCGCTAAAATTTGCCGATCTTTTTTATTTTTACTATTTTTACATAAACTTTATTCGTTTTATTTATTATATATATGAATATATA--CATATGAACAAAATGTACAACTAAAGAAAGTGAATCTACTTATTTAAATTCTATTTTTCTTAATCCAGGTTTAATAATATCTTGTTATGATGTTCCAATCCGCATCCGTTTT-TCCGATCCGATCATTTTACGTCATCTGTTTTTATTATCCGTATTCGGAAAATGTTCCGGATAACGGATAAACGCGTCAGTAAACTTGATGTGATAAAAATGAATTTTGTGTAAGAATGTAACGATACACATAAATTACGAAAGTAAAAGTAATAGAAAAAAATAAAAAAAATAAAATAAAATAAAATAAAATAAAATAAAATAAAA----------TAAATATAATTTAAGAATTTAAAGAACATTTTTATAGGTAAAATTCAACTTTCTTTCTTTTTTTTGTTTTTAATAAATATAAATAAAAAAGGGGAATTATAAATATTACTAATATAAAATACTTTACCTATATGAAATACTGGTTTTGCTAGTTCTATGTGTCCAAAGTGGCTTATTACTTGGAATGGACACGCAGATCGTAAAGTAAATTTGTGATTTTATTTTATT----------AGAGATTTTATGTAATAAAATAAGTATATTGAAAAAAAATTTTATTTACAGTATATATAATATTTAATAATAATTTTTTAAACAAAAATGATAAATAATAGAAATAAAGCTTGCAAGTAATAGCGAATTATAAAAATAGTTATTATGTATTATT-GATTAAGATGTAAAATTTAATAATATCTCTGATAGCAAGGGGAGCTTATTGAAGAGTCAAGAGAATAGGTACAGATTCGTATTGGATATTAGCCCATTTACATCACTTTTGCTTATATGTTCACTATATATCGTCATACATCATCTTATAATTTTATCATAAAAGATACAGCATAATGGAAGTTCTATTTTGACCTATTATTATTACACAAACTATTTA-----TACAGGGTATACAACAGTATACATATATGATTTACGATTAACCACTTGAAAAACTTAACCAATTACTCTGATAAAATATGAA-TATAAAGTATAACTACCAGCTATCTATCCTGTTGATATAAACAACCAATTAAACATGATTTGTTGTAAAATGCTTGTTTACATATGTAGGATTACTTATCTGAAGCCACATGATCTCACAGGCAATTCGGGTAGATACAATTTTGGTCGATTATTTAAAAATCTAAGTAACACAATTTCGGTAAAACAATAATTGTATAATCCGTAAAAATTTTTGAGTGTGATTCGAAATCTGTATGTAAAGGTTATTTATTTATTTATTTATTTATTTTTTT-AAAAAAAAAGAAAAAAGAATAATCCTCTGTGTATTTATTTGAATCATTACTATTTTATTTCATTTTACTCTGAATTTGCTTAGTTATGCCAACGGAATGCAAGATTTTAAAGGCAAAGCTTAGATACAATTATTAATTTTTTGAATATTCACGTTTATTATCAAATCAATAAAAAATGAAATTCGTTGCAACCC-TTCAATATCACGTAAT--------------------CTAACTTAGTATAAATAACATAACTATTATTTTCAATAT-------------GTATAAATAATAATAATGATAAGAATAAAATTCAAGTCGTAGAATTTGTCTAATTTTTTCGATGAGGTTGAATTCGAAAGCGACCAGGATATTTTAATGATACTACCGGATAAAGATTTGAAGCAAGTTTACCATCGGCACTATCTGGATATCCTAGTAAGTGACTTTATTTTATTTTATTTTATTTTATTTTTGATGATTAATAACAATCCATCACATATAAAGAATTAATTAAACTTCAAGATAATTGTTAGTCTCATCAAACGTCCAATCATATTTTGCGGAGAATAAAATGTGTATGAAGCACAATCTGCGTAAAAAAAAA-TAATAATAAATAAATAAATAAA-----------AATAAAATAAAATAAACAAATAAATAAAAATCATCTTTATAAAAGTAATTTTAATTTACCCGTTCCAACAATCGTCCATACTGCGGCATCTGTAACATCTTCAGTCCATAAAGCTCCATTCCTCTTTAACAAAAATCATCTATCCTTTTTACGTAAATTATATATAGTTTTCATATATTTTGAATATAATAGTATTTAAATGGTCCTCTCTTTTAACTT-CCAATCGGAATATAAAGTCTATCGTAATATAAGTTTATTTGTTTTTATGGTTTTCGTGAATATACTATATAATAAACTAGATTGTATTCTCATGATCTTTCTCCTTTCAGTATATTTGATCATCCTACTTTCTCTAGCGTAATTTTCAGAATATAATATGTATCATCTGATAATAGCTTGTTTCCATTGAAATATACTCATAAAGTGATCGATAACATGTCAAAAAATTTTCAACGTCCATTTTTGTTTCTATTTATGATTTAATCTATTTTGA-TGAAA-TAATAATAAAAATGATTTAATAAGTATTATATAATAATGATTATAATCTTTTTT-GTTTTCTTTTATAAGAAATTTTTTTGTTCTCTTTTTTTTTTTGATTATTGATTTAAAAAGAACAATAATAATAAAAAAAAAAAAAAAAAAAA--TGAAAAAAAATGAAAAAA-TGAAAAA-----AAAAATTTGCTTTTTACTTACAAAAAAAGATCTAAGTTTAAATGAAGGA
>VIII
CAACCATTGGCTTCAGAAACAGCATTATAATCTCTAAGCCAAGCAACAGGATCTTGCTGATTTTCTCCACTAAAAGTTGGTAAAAATGCTCCCCAACTTTGCTGATTCTGCTGGTTTTGTTGATTTAAAAATTGTTGG-ATGAACTGGG-----------CCATCTGCAACATATTATTTCTTTCCAAAAAGTTACCATTATTAACATTGTCATTCTGATTGTTGTTATTATCTCATGGAACTGGATCTCAAACTTGTTGCTGAAACAATCAAACTCGCTAAAATTTGCCGATCTTTTTTATTTTTACTATTTTTACATAAACTTTATTCGTTTTATTTATTATATATATGAATATATA--CATATGAACAAAATGTACAACTAAAGAAAGTGAATCTACTTATTTAAATTCTATTTTTCTTAATCCAGGTTTAATAATATCTTGTTATGATGTTCCAATCCGCATCCGTTTT-TCCGATCCGATCATTTTACGTCATCTGTTTTTATTATCCGTATTCGGAAAATGTTCCGGATAACGGATAAACGCGTCAGTAAACTTGATGTGATAAAAATGAATTTTGTGTAAGAATGTAACGATACACATAAATTACGAAAGTAAAAGTAATAGAAAAAAATAAAAAAAATAAAATAAAATAAAATAAAATAAAATAAAATAAAA----------TAAATATAATTTAAGAATTTAAAGAACATTTTTATAGGTAAAATTCAACTTTCTTTCTTTTTTTTGTTTTTAATAAATATAAATAAAAAAGGGGAATTATAAATATTACTAATATAAAATACTTTACCTATATGAAATACTGGTTTTGCTAGTTCTATGTGTCCAAAGTGGCTTATTACTTGGAATGGACACGCAGATCGTAAAGTAAATTTGTGATTTTATTTTATT----------AGAGATTTTATGTAATAAAATAAGTATATTGAAAAAAAATTTTATTTACAGTATATATAATATTTAATAATAATTTTTTAAACAAAAATGATAAATAATAGAAATAAAGCTTGCAAGTAATAGCGAATTATAAAAATAGTTATTATGTATTATT-GATTAAGATGTAAAATTTAATAATATCTCTGATAGCAAGGGGAGCTTATTGAAGAGTCAAGAGAATAGGTACAGATTCGTATTGGATATTAGCCCATTTACATCACTTTTGCTTATATGTTCACTATATATCGTCATACATCATCTTATAATTTTATCATAAAAGATACAGCATAATGGAAGTTCTATTTTGACCTATTATTATTACACAAACTATTTA-----TACAGGGTATACAACAGTATACATATATGATTTACGATTAACCACTTGAAAAACTTAACCAATTACTCTGATAAAATATGAA-TATAAAGTATAACTACCAGCTATCTATCCTGTTGATATAAACAACCAATTAAACATGATTTGTTGTAAAATGCTTGTTTACATATGTAGGATTACTTATCTGAAGCCACATGATCTCACAGGCAATTCGGGTAGATACAATTTTGGTCGATTATTTAAAAATCTAAGTAACACAATTTCGGTAAAACAATAATTGTATAATCCGTAAAAATTTTTGAGTGTGATTCGAAATCTGTATGTAAAGGTTATTTATTTATTTATTTATTTATTTTTTT-AAAAAAAAAGAAAAAAGAATAATCCTCTGTGTATTTATTTGAATCATTACTATTTTATTTCATTTTACTCTGAATTTGCTTAGTTATGCCAACGGAATGCAAGATTTTAAAGGCAAAGCTTAGATACAATTATTAATTTTTTGAATATTCACGTTTATTATCAAATCAATAAAAAATGAAATTCGTTGCAACCCCTTCAATATCACGTAATACTATTAAAAATTTTATTTTCTAACTTAGTATAAATAACATAACTATTATTTTCAATATTTTAATAT-----GTATAAATAATAATAATGATAAGAATAAAATTCAAGTCGTAGAATTTGTCTAATTTTTTCGATGAGGTTGAATTCGAAAGCGACCAGGATATTTTAATGATACTACCGGATAAAGATTTGAAGCAAGTTTACCATCGGCACTATCTGGATATCCTAGTAAGTGACTTTATTTTATTTTATTTTATTTTATTTTTGATGATTAATAACAATCCATCACATATAAAGAATTAATTAAACTTCAAGATAATTGTTAGTCTCATCAAACGTCCAATCATATTTTGCGGAGAATAAAATGTGTATGAAGCACAATCTGCGTAAAAAAAAA-TAATAATAAATAAATAAATAAA-----------AATAAAATAAAATAAACAAATAAATAAAAATCATCTTTATAAAAGTAATTTTAATTTACCCGTTCCAACAATCGTCCATACTGCGGCATCTGTAACATCTTCAGTCCATAAAGCTCCATTCCTCTTTAACAAAAATCATCTATCCTTTTTACGTAAATTATATATAGTTTTCATATATTTTGAATATAATAGTATTTAAATGGTCCTCTCTTTTAACTT-CCAATCGGAATATAAAGTCTATCGTAATATAAGTTTATTTGTTTTTATGGTTTTCGTGAATATACTATATAATAAACTAGATTGTATTCTCATGATCTTTCTCCTTTCAGTATATTTGATCATCCTACTTTCTCTAGCGTAATTTTCAGAATATAATATGTATCATCTGATAATAGCTTGTTTCCATTGAAATATACTCATAAAGTGATCGATAACATGTCAAAAAATTTTCAACGTCCATTTTTGTTTCTATTTATGATTTAATCTATTTTGA-TGAAA-TAATAATAAAAATGATTTAATAAGTATTATATAATAATGATTATAATCTTTTTT-GTTTTCTTTTATAAGAAATTTTTTTGTTCTCTTTTTTTTTTTGATTATTGATTTAAAAAGAACAATAATAATAAAAAAAAAAAAAAAAAAAA--TGAAAAAAAATGAAAAAA-TGAAAAA-----AAAAATTTGCTTTTTACTTACAAAAAAAGATCTAAGTTTAAATGAAGGA
>IX
CAACCATTGGCTTCAGAAACAGCATTATAATCTCTAAGCCAAGCAACAGGATCTTGCTGATTTTCTCCACTAAAAGTTGGTAAAAATGCTCCCCAACTTTGCTGATTCTGCTGGTTTTGTTGATTTAAAA-TTGTTGG-ATGAACTGGG-----------CCATCTGCAACATATTATTTCTTTCCAAAAAGTTACCATTATTAACATTGTCATTCTGATTGTTGTTATTATCTCATGGAACTGGATCTCAAACTTGTTGCTGAAACAATCAAACTCGCTAAAATTTGCCGATCTTTTTTATTTTTACTATTTTTACATAAACTTTATTCGTTTTATTTATTATATATATGAATATATA--CATATGAACAAAATGTACAACTAAAGAAAGTGAATCTACTTATTTAAATTCTATTTTTCTTAATCCAGGTTTAATAATATCTTGTTATGATGTTCCAATCCGCATCCGTTTT-TCCGATCCGATCATTTTACGTCATCTGTTTTTATTATCCGTATTCGGAAAATGTTCCGGATAACGGATAAACGCGTCAGTAAACTTGATGTGATAAAAATGAATTTTGTGTAAGAATGTAACGATACACATAAATTACGAAAGTAAAAGTAATAGAAAAAAATAAAAAAAATAAAATAAAATAAAATAAAATAAAATAAAATAAAA----------TAAATATAATTTAAGAATTTAAAGAACATTTTTATAGGTAAAATTCAACTTTCTTTCTTTTTTTTGTTTTTAATAAATATAAATAAAAAAGGGGAATTATAAATATTACTAATATAAAATACTTTACCTATATGAAATACTGGTTTTGCTAGTTCTATGTGTCCAAAGTGGCTTATTACTTGGAATGGACACGCAGATCGTAAAGTAAATTTGTGATTTTATTTTATT----------AGAGATTTTATGTAATAAAATAAGTATATTGAAAAAAAATTTTATTTACAGTATATATAATATTTAATAATAATTTTTTAAACAAAAATGATAAATAATAGAAATAAAGCTTGCAAGTAATAGCGAATTATAAAAATAGTTATTATGTATTATT-GATTAAGATGTAAAATTTAATAATATCTCTGATAGCAAGGGGAGCTTATTGAAGAGTCAAGAGAATAGGTACAGATTCGTATTGGATATTAGCCCATTTACATCACTTTTGCTTATATGTTCACTATATATCGTCATACATCATCTTATAATTTTATCATAAAAGATACAGCATAATGGAAGTTCTATTTTGACCTATTATTATTACACAAACTATTTA-----TACAGGGTATACAACAGTATACATATATGATTTACGATTAACCACTTGAAAAACTTAACCAATTACTCTGATAAAATATGAA-TATAAAGTATAACTACCAGCTATCTATCCTGTTGATATAAACAACCAATTAAACATGATTTGTTGTAAAATGCTTGTTTACATATGTAGGATTACTTATCTGAAGCCACATGATCTCACAGGCAATTCGGGTAGATACAATTTTGGTCGATTATTTAAAAATCTAAGTAACACAATTTCGGTAAAACAATAATTGTATAATCCGTAAAAATTTTTGAGTGTGATTCGAAATCTGTATGTAAAGGTTATTTATTTATTTATTTATTTATTTTTTT-AAAAAAAAAGAAAAAAGAATAATCCTCTGTGTATTTATTTGAATCATTACTATTTTATTTCATTTTACTCTGAATTTGCTTAGTTATGCCAACGGAATGCAAGATTTTAAAGGCAAAGCTTAGATACAATTATTAATTTTTTGAATATTCACGTTTATTATCAAATCAATAAAAAATGAAATTCGTTGCAACCCCTTCAATATCACGTAATACTATTAAAAATTTTATTTTCTAACTTAGTATAAATAACATAACTATTATTTTCAATATTTTAATAT-----GTATAAATAATAATAATGATAAGAATAAAATTCAAGTCGTAGAATTTGTCTAATTTTTTCGATGAGGTTGAATTCGAAAGCGACCAGGATATTTTAATGATACTACCGGATAAAGATTTGAAGCAAGTTTACCATCGGCACTATCTGGATATCCTAGTAAGTGACTTTATTTTATTTTATTTTATTTTATTTTTGATGATTAATAACAATCCATCACATATAAAGAATTAATTAAACTTCAAGATAATTGTTAGTCTCATCAAACGTCCAATCATATTTTGCGGAGAATAAAATGTGTATGAAGCACAATCTGCGTAAAAAAAAAATAATAATAAATAAATAAATAAATAAATAATGTAAATAAAATAAAATAAACAAATAAA----AATCATCTTT-TAAAAGTAATTTTAATTTACCCGTTCCAACAATCGTCCATACTGCGGCATCTGTAACATCTTCAGTCCATAAAGCTCCATTCCTCTTTAACAAAAATCATCTATCCTTTTTACGTAAATTATATATAGTTTTCATATATTTTGAATATAATAGTATTTAAATGGTCCTCTCTTTTAACTT-CCAATCGGAATATAAAGTCTATCGTAATATAAGTTTATTTGTTTTTATGGTTTTCGTGAATATACTATATAATAAACTAGATTGTATTCTCATGATCTTTCTCCTTTCAGTATATTTGATCATCCTACTTTCTCTAGCGTAATTTTCAGAATATAATATGTATCATCTGATAATAGCTTGTTTCCATTGAAATATACTCATAAAGTGATCGATAACATGTCAAAAAATTTTCAACGTCCATTTTTGTTTCTATTTATGATTTAATCTATTTTGA-TGAAA-TAATAATAAAAATGATTTAATAAGTATTATATAATAATGATTATAATCTTTTTT-GTTTTCTTTTATAAGAAATTTTTTTGTTCTCTTTTTTTTTTTGATTATTGATTTAAAAAGAACAATAATAAAAAAAAAAAAAAAAAAAAAAAAATGAAAAAAAATGAAAAAA-TGAAAAA-----AAAAATTTGCTTTTTACTTACAAAAAAAGATCTAAGTTTAAATGAAGGA
>X
CAACCATTGGCTTCAGAAACAGCATTATAATCTCTAAGCCAAGCAACAGGATCTTGCTGATTTTCTCCACTAAAAGTTGGTAAAAATGCTCCCCAACTTTGCTGATTCTGCTGGTTTTGTTGATTTAAAA-TTGTTGG-ATGAACTGGG-----------CCATCTGCAACATATTATTTCTTTCCAAAAAGTTACCATTATTAACATTGTCATTCTGATTGTTGTTATTATCTCATGGAACTGGATCTCAAACTTGTTGCTGAAACAATCAAACTCGCTAAAATTTGCCGATCTTTTTTATTTTTACTATTTTTACATAAACTTTATTCGTTTTATTTATTATATATATGAATATATA--CATATGAACAAAATGTACAACTAAAGAAAGTGAATCTACTTATTTAAATTCTATTTTTCTTAATCCAGGTTTAATAATATCTTGTTATGATGTTCCAATCCGCATCCGTTTT-TCCGATCCGATCATTTTACGTCATCTGTTTTTATTATCCGTATTCGGAAAATGTTCCGGATAACGGATAAACGCGTCAGTAAACTTGATGTGATAAAAATGAATTTTGTGTAAGAATGTAACGATACACATAAATTACGAAAGTAAAAGTAATAGAAAAAAATAAAAAAAATAAAATAAAATAAAATAAAATAAAATAAAATAAAA----------TAAATATAATTTAAGAATTTAAAGAACATTTTTATAGGTAAAATTCAACTTTCTTTCTTTTTTTTGTTTTTAATAAATATAAATAAAAAAGGGGAATTATAAATATTACTAATATAAAATACTTTACCTATATGAAATACTGGTTTTGCTAGTTCTATGTGTCCAAAGTGGCTTATTACTTGGAATGGACACGCAGATCGTAAAGTAAATTTGTGATTTTATTTTATT----------AGAGATTTTATGTAATAAAATAAGTATATTGAAAAAAAATTTTATTTACAGTATATATAATATTTAATAATAATTTTTTAAACAAAAATGATAAATAATAGAAATAAAGCTTGCAAGTAATAGCGAATTATAAAAATAGTTATTATGTATTATT-GATTAAGATGTAAAATTTAATAATATCTCTGATAGCAAGGGGAGCTTATTGAAGAGTCAAGAGAATAGGTACAGATTCGTATTGGATATTAGCCCATTTACATCACTTTTGCTTATATGTTCACTATATATCGTCATACATCATCTTATAATTTTATCATAAAAGATACAGCATAATGGAAGTTCTATTTTGACCTATTATTATTACACAAACTATTTA-----TACAGGGTATACAACAGTATACATATATGATTTACGATTAACCACTTGAAAAACTTAACCAATTACTCTGATAAAATATGAA-TATAAAGTATAACTACCAGCTATCTATCCTGTTGATATAAACAACCAATTAAACATGATTTGTTGTAAAATGCTTGTTTACATATGTAGGATTACTTATCTGAAGCCACATGATCTCACAGGCAATTCGGGTAGATACAATTTTGGTCGATTATTTAAAAATCTAAGTAACACAATTTCGGTAAAACAATAATTGTATAATCCGTAAAAACTTTTGAGTGTGATTCGAAATCTGTATGTAAAGGTTATTTATTTATTTATTTATTTTTTT------AAAAAAAAGAAAAAAGAATAATCCTCTGTGTATTTATTTGAATCATTACTATTTTATTTCATTTTACTCTGAATTTGCTTAGTTATGCCAACGGAATGCAAGATTTTAAAGGCAAAGCTTAGATACAATTATTAATTTTTTGAATATTCACGTTTATTATCAAATCAATAAAAAATGAAATTCGTTGCAACCCCTTCAATATCACGTAATACTATTAAAAATTTTATTTTCTAACTTAGTATAAATAACATAACTATTATTTTCAATATTTTAATAT-----GTATAAATAATAATAATGATAAGAATAAAATTCAAGTCGTAGAATTTGTCTAATTTTTTCGATGAGGTTGAATTCGAAAGCGACCAGGATATTTTAATGATACTACCGGATAAAGATTTGAAGCAAGTTTACCATCGGCACTATCTGGATATCCTAGTAAGTGACTTTATTTTATTTTATTTTATTTTATTTTTGATGATTAATAACAATCCATCACATATAAAGAATTAATTAAACTTCAAGATAATTGTTAGTCTCATCAAACGTCCAATCATATTTTGCGGAGAATAAAATGTGTATGAAGCACAATCTGCGTAAAAAAAAA-TAATAATAAATAAATAAATAAA-----------AATAAAATAAAATAAACAAATAAATAAAAATCATCTTTATAAAAGTAATTTTAATTTACCCGTTCCAACAATCGTCCATACTGCGGCATCTGTAACATCTTCAGTCCATAAAGCTCCATTCCTCTTTAACAAAAATCATCTATCCTTTTTACGTAAATTATATATAGTTTTCATATATTTTGAATATAATAGTATTTAAATGGTCCTCTCTTTTAACTT-CCAATCGGAATATAAAGTCTATCGTAATATAAGTTTATTTGTTTTTATGGTTTTCGTGAATATACTATATAATAAACTAGATTGTATTCTCATGATCTTTCTCCTTTCAGTATATTTGATCATCCTACTTTCTCTAGCGTAATTTTCAGAATATAATATGTATCATCTGATAATAGCTTGTTTCCATTGAAATATACTCATAAAGTGATCGATAACATGTCAAAAAATTTTCAACGTCCATTTTTGTTTCTATTTATGATTTAATCTATTTTGA-TGAAA-TAATAATAAAAATGATTTAATAAGTATTATATAATAATGATTATAATCTTTTTT-GTTTTCTTTTATAAGAAATTTTTTTGTTCTCTTTTTTTTTTTGATTATTGATTTAAAAAGAACAATAATAATAAAAAAAAAAAAAAAAAAAA--TGAAAAAAAATGAAAAAA-TGAAAAA-----AAAAATTTGCTTTTTACTTACAAAAAAAGATCTAAGTTTAAATGAAGGA
>XI
CAACCATTGGCTTCAGAAACAGCATTATAATCTCTAAGCCAAGCAACAGGATCTTACTGATTTTCTCCACTAAAAGTTGGTAAGAACGCTCCCCAACTTTGCTGATTCTGCTGGGTTTGTTGATTTAAAAATTGTTGGGATGAACTGGG-----------CCATCTGCAACATATTATTTCCTTCCAAAAAGTTACCATTATTAACATTGTTATTCTGATTGTTGCTATTATTTCGTGAAACTGGATCTCAAACTTGTTGCTGAAACAATCAAACTCGCTAAAATTTGCCGATCTTTTTTATTTTTACTATTTTTACATAAACTTTATTCGTTTTATTTATTATATATATGAATATATA--CATATGAACAAAATGTACAACTAAAGAAAGTGAATCTACTTATTTAAATTCTATTTTTCTTAATCCAGGTTTAATAATATCTTGTTATGATGTTCCAATCCGCATCCGTTTT-TCCGATCCGATCATTTTACGTCATCTGTTTTTATTATCCGTATTCGGAAAATGTTCCGGATAACGGATAAACGCGTCAGTAAACTTGATGTGATAAAAATGAATTTTGTGTAAGAATGTAACGATACACATAAATTACGAAAGTAAAAGTAATAGAAAAAAATAAAAAAAATAAAATAAAATAAAATAAAATAAAATAAAATAAAA----------TAAATATAATTTAAGAATTTAAAGAACATTTTTATAGGTAAAATTCAACTTTCTTTCTTTTTTTTGTTTTTAATAAATATAAATAAAAAAGGGGAATTATAAATATTACTAATATAAAATACTTTACCTATATGAAATACTGGTTTTGCTAGTTCTATGTGTCCAAAGTGGCTTATTACTTGGAATGGACACGCAGATCGTAAAGTAAATTTGTGATTTTATTTTATT----------AGAGATTTTATGTAATAAAATAAGTATATTGAAAAAAAATTTTATTTACAGTATATATAATATTTAATAATAATTTTTTAAACAAAAATGATAAATAATAGAAATAAAGCTTGCAAGTAATAGCGAATTATAAAAATAGTTATTATGTATTATT-GATTAAGATGTAAAATTTAATAATATCTCTGATAGCAAGGGGAGCTTATTGAAGAGTCAAGAGAATAGGTACAGATTCGTATTGGATATTAGCCCATTTACATCACTTTTGCTTATATGTTCACTATATATCGTCATACATCATCTTATAATTTTATCATAAAAGATACAGCATAATGGAAGTTCTATTTTGACCTATTATTATTACACAAACTATTTA-----TACAGGGTATACAACAGTATACATATATGATTTACGATTAACCACTTGAAAAACTTAACCAATTACTCTGATAAAATATGAA-TATAAAGTATAACTACCAGCTATCTATCCTGTTGATATAAACAACCAATTAAACATGATTTGTTGTAAAATGCTTGTTTACATATGTAGGATTACTTATCTGAAGCCACATGATCTCACAGGCAATTCGGGTAGATACAATTTTGGTCGATTATTTAAAAATCTAAGTAACACAATTTCGGTAAAACAATAATTGTATAATCCGTAAAAACTTTTGAGTGTGATTCGAAATCTGTATGTAAAGGTTATTTATTTATTTATTTATTTTTTT------AAAAAAAAGAAAAAAGAATAATCCTCTGTGTATTTATTTGAATCATTACTATTTTATTTCATTTTACTCTGAATTTGCTTAGTTATGCCAACGGAATGCAAGATTTTAAAGGCAAAGCTTAGATACAATTATTAATTTTTTGAATATTCACGTTTATTATCAAATCAATAAAAAATGAAATTCGTTGCAACCCCTTCAATATCACGTAATACTATTAAAAATTTTATTTTCTAACTTAGTATAAATAACATAACTATTATTTTCAATATTTTAATATAATTTGTACAAATAATAATAATGATAAGAATAAAATTCAAGTCGTAGAATTTGTCTAATTTTTTCGATGAGGTTGAATTCGAAAGCGACCAGGATATTTTAATGATACTACCGGATAAAGATTTGAAGCAAGTTTACCATCGGCACTATCTGGATATCCTAGTAAGTGACTTTATTTTATTTTATTTTATTTTATTTTTGATGATTAATAACAATCCATCACATATAAAGAATTAATTAAACTTCAAGATAATTGTTAGTCTCATCAAACGTCCAATCATATTTTGCGGAGAATAAAATGTGTATGAAGCACAATCTGCGTAAAAAAAAA-TAATAATAAATAAATAAATAAA-----------AATAAAATAAAATAAACAAATAAATAAAAATCATCTTTATAAAAGTAATTTTAATTTACCCGTTCCAACAATCGTCCATACTGCGGCATCTGTAACATCTTCAGTCCATAAAGCTCCATTCCTCTTTAACAAAAATCATCTATCCTTTTTACGTAAATTATATATAGTTTTCATATATTTTGAATATAATAGTATTTAAATGGTCCTCTCTTTTAACTT-CCAATCGGAATATAAAGTCTATCGTAATATAAGTTTATTTGTTTTTATGGTTTTCGTGAATATACTATATAATAAACTAGATTGTATTCTCATGATCTTTCTCCTTTCAGTATATTTGATCATCCTACTTTCTCTAGCGTAATTTTCAGAATATAATATGTATCATCTGATAATAGCTTGTTTCCATTGAAATATACTCATAAAGTGATCGATAACATGTCAAAAAATTTTCAACGTCCATTTTTGTTTCTATTTATGATTTAATCTATTTTGA-TGAAA-TAATAATAAAAATGATTTAATAAGTATTATATAATAATGATTATAATCTTTTTT-GTTTTCTTTTATAAGAAATTTTTTTGTTCTCTTTTTTTTTTTGATTATTGATTTAAAAAGAACAATAATAATAAAAAAAAAAAAAAAAAAAA--TGAAAAAAAATGAAAAAA-TGAAAAA-----AAAAATTTGCTTTTTACTTACAAAAAAAGATCTAAGTTTAAATGAAGGA
>XII
CAACCATTGGCTTCAGAAACAGCATTATAATCTCTAAGCCAAGCAACAGGATCTTGCTGATTTTCTCCACTAAAAGTTGGTAAAAATGCTCCCCAACTTTGCTGATTCTGCTGGTTTTGTTGATTTAAAAATTGTTGG-ATGAACTGGG-----------CCATCTGCAACATATTATTTCTTTCCAAAAAGTTACCATTATTAACATTGTCATTCTGATTGTTGTTATTATCTCATGGAACTGGATCTCAAACTTGTTGCTGAAACAATCAAACTCGCTAAAATTTGCCGATCTTTTTTATTTTTACTATTTTTACATAAACTTTATTCGTTTTATTTATTATATATATGAATATATA--CATATGAACAAAATGTACAACTAAAGAAAGTGAATCTACTTATTTAAATTCTATTTTTCTTAATCCAGGTTTAATAATATCTTGTTATGATGTTCCAATCCGCATCCGTTTT-TCCGATCCGATCATTTTACGTCATCTGTTTTTATTATCCGTATTCGGAAAATGTTCCGGATAACGGATAAACGCGTCAGTAAACTTGATGTGATAAAAATGAATTTTGTGTAAGAATGTAACGATACACATAAATTACGAAAGTAAAAGTAATAGAAAAAAATAAAAAAAATAAAATAAAATAAAATAAAATAAAA--------------------TAAATATAATTTAAGAATTTAAAGAACATTTTTATAGGTAAAATTCAACTTTCTTTCTTTTTTTTGTTTTTAATAAATATAAATAAAAAAGGGGAATTATAAATATTACTAATATAAAATACTTTACCTATATGAAATACTGGTTTTGCTAGTTCTATGTGTCCAAAGTGGCTTATTACTTGGAATGGACACGCAGATCGTAAAGTAAATTTGTGATTTTATTTTATTTTATTTTATTGAAGATTTCATGTAATAAAATAAGTATATTGAAAAAAA-TTTTATTTACAGTATATATAATATTTAATAATAAGTTTTTATATAAAAATGGTAAATAATAGAT-TAAAACTTGCAAGTAATAGCGAATTATAAAAATAATTATTATGTATTATTTGATTAAGATGTAAAATTTAATAATATCTCTGATAGCAAGGGGAGCTTATTGAAGAGTCAAGAGAATAGGTACAGATTCGTATTGGATATTAGCCCATTTACATCACTTTTGCTTATATGTTCACTATATATCGTCATACATCATCTTATAATTTTATCATAAAAGATACAGCATAATGGAAGTTCTATTTTGACCTATTATTATTACACAAACTATTTA-----TACAGGGTATACAACAGTATACATATATGATTTACGATTAACCACTTGAAAAACTTAACCAATTACTCTGATAAAATATGAA-TATAAAGTATAACTACCAGCTATCTATCCTGTTGATATAAACAACCAATTAAACATGATTTGTTGTAAAATGCTTGTTTACATATGTAGGATTACTTATCTGAAGCCACATGATCTCACAGGCAATTCGGGTAGATACAATTTTGGTCGATTATTTAAAAATCTAAGTAACACAATTTCGGTAAAACAATAATT-TATAATCCGTAAAAATTTTTGAGTGTGATTCGAAATCTGTATGTAAAGGTTATTTATTTATTTATTTATTTATTTTTTTT-AAAAAAAAGAAAAAAGAATAATCCTCTGTGTATTTATTTGAATCATTACTATTTTATTTCATTTTACTCTGAATTTGCTTAGTTATGCCAACGGAATGCAAGATTTTAAAGGCAAAGCTTAGATACAATTATTAATTTTTTGAATATTCACGTTTATTATCAAATCAATAAAAAATGAAATTCGTTGCAACCC-TTCAATATCACGTAAT--------------------CTAACTTAGTATAAATAACATAACTATTATTTTCAATAT-------------GTATAAATAATAATAATGATAAGAATAAAATTCAAGTCGTAGAATTTGTCTAATTTTTTCGATGAGGTTGAATTCGAAAGCGACCAGGATATTTTAATGATACTACCGGATAAAGATTTGAAGCAAGTTTACCATCGGCACTATCTGGATATCCTAGTAAGTGACTTTATTTTATTTTATTTTATTTTATTTTTGATGATTAATAACAATCCATCACATATAAAGAATTAATTAAACTTCAAGATAATTGTTAGTCTCATCAAACGTCCAATCATATTTTGCGGAGAATAAAATGTGTATGAAGCACAATCTGCGTAAAAAAAAA-TAATAATAAATAAATAAATAAA-----------AATAAAATAAAATAAACAAATAAATAAAAATCATCTTTATAAAAGTAATTTTAATTTACCCGTTCCAACAATCGTCCATACTGCGGCATCTGTAACATCTTCAGTCCATAAAGCTCCATTCCTCTTTAACAAAAATCATCTATCCTTTTTACGTAAATTATATATAGTTTTCATATATTTTGAATATAATAGTATTTAAATGGTCCTCTCTTTTAACTT-CCAATCGGAATATAAAGTCTATCGTAATATAAGTTTATTTGTTTTTATGGTTTTCGTGAATATACTATATAATAAACTAGATTGTATTCTCATGATCTTTCTCCTTTCAGTATATTTGATCATCCTACTTTCTCTAGCGTAATTTTCAGAATATAATATGTATCATCTGATAATAGCTTGTTTCCATTGAAATATACTCATAAAGTGATCGATAACATGTCAAAAAATTTTCAACGTCCATTTTTGTTTCTATTTATGATTTAATCTATTTTGA-TGAAAATAATAATAAAAATGATTTAATAAGTATTATATAATAATGATTATAATCTTTTTT-GTTTTCTTTTATAAGAAATTTTTTTGTTCTCTTTTTTTTTTTGATTATTGATTTAAAAAGAACAATAAAAAAAAAAAAAAAAAAAAAAAAAAAATGAAAAAAAATGAAAAAA-TGAAAAA-TGAAAAAAATTTGCTTTTTACTTACAAAAAAAGATCTAAGTTTAAATGAAGGA
>XIII
CAACCATTGGCTTCAGAAACAGCATTATAATCTCTAAGCCAAGCAACAGGATCTTGCTGATTTTCTCCACTAAAAGTTGGTAAAAATGCTCCCCAACTTTGCTGATTCTGCTGGTTTTGTTGATTTAAAAATTGTTGG-ATGAACTGGG-----------CCATCTGCAACATATTATTTCTTTCCAAAAAGTTACCATTATTAACATTGTCATTCTGATTGTTGTTATTATCTCATGGAACTGGATCTCAAACTTGTTGCTGAAACAATCAAACTCGCTAAAATTTGCCGATCTTTTTTATTTTTACTATTTTTACATAAACTTTATTCGTTTTATTTATTATATATATGAATATATA--CATATGAACAAAATGTACAACTAAAGAAAGTGAATCTACTTATTTAAATTCTATTTTTCTTAATCCAGGTTTAATAATATCTTGTTATGATGTTCCAATCCGCATCCGTTTT-TCCGATCCGATCATTTTACGTCATCTGTTTTTATTATCCGTATTCGGAAAATGTTCCGGATAACGGATAAACGCGTCAGTAAACTTGATGTGATAAAAATGAATTTTGTGTAAGAATGTAACGATACACATAAATTACGAAAGTAAAAGTAATAGAAAAAAATAAAAAAAATAAAATAAAATAAAATAAAATAAAATAAAATAAAA----------TAAATATAATTTAAGAATTTAAAGAACATTTTTATAGGTAAAATTCAACTTTCTTTCTTTTTTTTGTTTTTAATAAATATAAATAAAAAAGGGGAATTATAAATATTACTAATATAAAATACTTTACCTATATGAAATACTGGTTTTGCTAGTTCTATGTGTCCAAAGTGGCTTATTACTTGGAATGGACACGCAGATCGTAAAGTAAATTTGTGATTTTATTTTATTTTATTTTATTGAAGATTTCATGTAATAAAATAAGTATATTGAAAAAAA-TTTTATTTACAGTATATATAATATTTAATAATAAGTTTTTATATAAAAATGGTAAATAATAGAT-TAAAACTTGCAAGTAATAGCGAATTATAAAAATAATTATTATGTATTATTTGATTAAGATGTAAAATTTAATAATATCTCTGATAGCAAGGGGAGCTTATTGAAGAGTCAAGAGAATAGGTACAGATTCGTATTGGATATTAGCCCATTTACATCACTTTTGCTTATATGTTCACTATATATCGTCATACATCATCTTATAATTTTATCATAAAAGATACAGCATAATGGAAGTTCTATTTTGACCTATTATTATTACACAAACTATTTA-----TACAGGGTATACAACAGTATACATATATGATTTACGATTAACCACTTGAAAAACTTAACCAATTACTCTGATAAAATATGAA-TATAAAGTATAACTACCAGCTATCTATCCTGTTGATATAAACAACCAATTAAACATGATTTGTTGTAAAATGCTTGTTTACATATGTAGGATTACTTATCTGAAGCCACATGATCTCACAGGCAATTCGGGTAGATACAATTTTGGTCGATTATTTAAAAATCTAAGTAACACAATTTCGGTAAAACAATAATTGTATAATCCGTAAAAATTTTTGAGTGTGATTCGAAATCTGTATGTAAAGGTTATTTATTTATTTATTTATTTATTTTTTT-AAAAAAAAAGAAAAAAGAATAATCCTCTGTGTATTTATTTGAATCATTACTATTTTATTTCATTTTACTCTGAATTTGCTTAGTTATGCCAACGGAATGCAAGATTTTAAAGGCAAAGCTTAGATACAATTATTAATTTTTTGAATATTCACGTTTATTATCAAATCAATAAAAAATGAAATTCGTTGCAACCC-TTCAATATCACGTAAT--------------------CTAACTTAGTATAAATAACATAACTATTATTTTCAATAT-------------GTATAAATAATAATAATGATAAGAATAAAATTCAAGTCGTAGAATTTGTCTAATTTTTTCGATGAGGTTGAATTCGAAAGCGACCAGGATATTTTAATGATACTACCGGATAAAGATTTGAAGCAAGTTTACCATCGGCACTATCTGGATATCCTAGTAAGTGACTTTATTTTATTTTATTTTATTTTATTTTTGATGATTAATAACAATCCATCACATATAAAGAATTAATTAAACTTCAAGATAATTGTTAGTCTCATCAAACGTCCAATCATATTTTGCGGAGAATAAAATGTGTATGAAGCACAATCTGCGTAAAAAAAAA-TAATAATAAATAAATAAATAAA-----------AATAAAATAAAATAAACAAATAAATAAAAATCATCTTTATAAAAGTAATTTTAATTTACCCGTTCCAACAATCGTCCATACTGCGGCATCTGTAACATCTTCAGTCCATAAAGCTCCATTCCTCTTTAACAAAAATCATCTATCCTTTTTACGTAAATTATATATAGTTTTCATATATTTTGAATATAATAGTATTTAAATGGTCCTCTCTTTTAACTT-CCAATCGGAATATAAAGTCTATCGTAATATAAGTTTATTTGTTTTTATGGTTTTCGTGAATATACTATATAATAAACTAGATTGTATTCTCATGATCTTTCTCCTTTCAGTATATTTGATCATCCTACTTTCTCTAGCGTAATTTTCAGAATATAATATGTATCATCTGATAATAGCTTGTTTCCATTGAAATATACTCATAAAGTGATCGATAACATGTCAAAAAATTTTCAACGTCCATTTTTGTTTCTATTTATGATTTAATCTATTTTGA-TGAAA-TAATAATAAAAATGATTTAATAAGTATTATATAATAATGATTATAATCTTTTTT-GTTTTCTTTTATAAGAAATTTTTTTGTTCTCTTTTTTTTTTTGATTATTGATTTAAAAAGAACAATAATAATAAAAAAAAAAAAAAAAAAAA--TGAAAAAAAATGAAAAAA-TGAAAAA-----AAAAATTTGCTTTTTACTTACAAAAAAAGATCTAAGTTTAAATGAAGGA
>XIV
CAACCATTGGCTTCAGAAACAGCATTATAATCTCTAAGCCAAGCAACAGGATCTTGCTGATTTTCTCCACTAAAAGTTGGTAAAAATGCTCCCCAACTTTGCTGATTCTGCTGGTTTTGTTGATTTAAAA-TTGTTGG-ATGAACTGGG-----------CCATCTGCAACATATTATTTCTTTCCAAAAAGTTACCATTATTAACATTGTCATTCTGATTGTTGTTATTATCTCATGGAACTGGATCTCAAACTTGTTGCTGAAACAATCAAACTCGCTAAAATTTGCCGATCTTTTTTATTTTTACTATTTTTACATAAACTTTATTCGTTTTATTTATTATATATATGAATATATA--CATATGAACAAAATGTACAACTAAAGAAAGTGAATCTACTTATTTAAATTCTATTTTTCTTAATCCAGGTTTAATAATATCTTGTTATGATGTTCCAATCCGCATCCGTTTT-TCCGATCCGATCATTTTACGTCATCTGTTTTTATTATCCGTATTCGGAAAATGTTCCGGATAACGGATAAACGCGTCAGTAAACTTGATGTGATAAAAATGAATTTTGTGTAAGAATGTAACGATACACATAAATTACGAAAGTAAAAGTAATAGAAAAAAATAAAAAAAATAAAATAAAATAAAATAAAATAAAATAAAATAAAA----------TAAATATAATTTAAGAATTTAAAGAACATTTTTATAGGTAAAATTCAACTTTCTTTCTTTTTTTTGTTTTTAATAAATATAAATAAAAAAGGGGAATTATAAATATTACTAATATAAAATACTTTACCTATATGAAATACTGGTTTTGCTAGTTCTATGTGTCCAAAGTGGCTTATTACTTGGAATGGACACGCAGATCGTAAAGTAAATTTGTGATTTTATTTTATTTTATTTTATTGAAGATTTCATGTAATAAAATAAGTATATTGAAAAAAA-TTTTATTTACAGTATATATAATATTTAATAATAAGTTTTTATATAAAAATGGTAAATAATAGAT-TAAAACTTGCAAGTAATAGCGAATTATAAAAATAATTATTATGTATTATTTGATTAAGATGTAAAATTTAATAATATCTCTGATAGCAAGGGGAGCTTATTGAAGAGTCAAGAGAATAGGTACAGATTCGTATTGGATATTAGCCCATTTACATCACTTTTGCTTATATGTTCACTATATATCGTCATACATCATCTTATAATTTTATCATAAAAGATACAGCATAATGGAAGTTCTATTTTGACCTATTATTATTACACAAACTATTTA-----TACAGGGTATACAACAGTATACATATATGATTTACGATTAACCACTTGAAAAACTTAACCAATTACTCTGATAAAATATGAA-TATAAAGTATAACTACCAGCTATCTATCCTGTTGATATAAACAACCAATTAAACATGATTTGTTGTAAAATGCTTGTTTACATATGTAGGATTACTTATCTGAAGCCACATGATCTCACAGGCAATTCGGGTAGATACAATTTTGGTCGATTATTTAAAAATCTAAGTAACACAATTTCGGTAAAACAATAATTGTATAATCCGTAAAAATTTTTGAGTGTGATTCGAAATCTGTATGTAAAGGTTATTTATTTATTTATTTATTTATTTTTTT-AAAAAAAAAGAAAAAAGAATAATCCTCTGTGTATTTATTTGAATCATTACTATTTTATTTCATTTTACTCTGAATTTGCTTAGTTATGCCAACGGAATGCAAGATTTTAAAGGCAAAGCTTAGATACAATTATTAATTTTTTGAATATTCACGTTTATTATCAAATCAATAAAAAATGAAATTCGTTGCAACCCCTTCAATATCACGTAATACTATTAAAAATTTTATTTTCTAACTTAGTATAAATAACATAACTATTATTTTCAATATTTTAATAT-----GTATAAATAATAATAATGATAAGAATAAAATTCAAGTCGTAGAATTTGTCTAATTTTTTCGATGAGGTTGAATTCGAAAGCGACCAGGATATTTTAATGATACTACCGGATAAAGATTTGAAGCAAGTTTACCATCGGCACTATCTGGATATCCTAGTAAGTGACTTTATTTTATTTTATTTTATTTTATTTTTGATGATTAATAACAATCCATCACATATAAAGAATTAATTAAACTTCAAGATAATTGTTAGTCTCATCAAACGTCCAATCATATTTTGCGGAGAATAAAATGTGTATGAAGCACAATCTGCGTAAAAAAAAA-TAATAATAAATAAATAAATAAA-----------AATAAAATAAAATAAACAAATAAATAAAAATCATCTTTATAAAAGTAATTTTAATTTACCCGTTCCAACAATCGTCCATACTGCGGCATCTGTAACATCTTCAGTCCATAAAGCTCCATTCCTCTTTAACAAAAATCATCTATCCTTTTTACGTAAATTATATATAGTTTTCATATATTTTGAATATAATAGTATTTAAATGGTCCTCTCTTTTAACTT-CCAATCGGAATATAAAGTCTATCGTAATATAAGTTTATTTGTTTTTATGGTTTTCGTGAATATACTATATAATAAACTAGATTGTATTCTCATGATCTTTCTCCTTTCAGTATATTTGATCATCCTACTTTCTCTAGCGTAATTTTCAGAATATAATATGTATCATCTGATAATAGCTTGTTTCCATTGAAATATACTCATAAAGTGATCGATAACATGTCAAAAAATTTTCAACGTCCATTTTTGTTTCTATTTATGATTTAATCTATTTTGA-TGAAA-TAATAATAAAAATGATTTAATAAGTATTATATAATAATGATTATAATCTTTTTT-GTTTTCTTTTATAAGAAATTTTTTTGTTCTCTTTTTTTTTTTGATTATTGATTTAAAAAGAACAATAATAATAAAAAAAAAAAAAAAAAAAA--TGAAAAAAAATGAAAAAA-TGAAAAA-----AAAAATTTGCTTTTTACTTACAAAAAAAGATCTAAGTTTAAATGAAGGA
>XV
CAACCATTGGCTTCAGAAACAGCATTATAATCTCTAAGCCAAGCAACAGGATCTTGCTGATTTTCTCCACTAAAAGTTGGTAAGA-TGCGCCCCAACTTTGCTGATTCTGCTGGTTTTGTTGATTTAAAAATTGTTGGGAGGAACTGGG-----------CGATCTGCAACATATTATTTCTTTCCAAAAAGTTACCATTTT---------CATTCTGATTGTTGTT----------GGAACTGGATCTCAAACTTGTTGCTGAAACAATCAAACTCGCTAAAATTTGCCGATCTTTTTTATTTTTACTATTTTTACATAAACTTTATTCGTTTTATTTATTATATATATGAATATATA--CATATGAACAAAATGTACAACTAAAGAAAGTGAATCTACTTATTTAAATTCTATTTTTCTTAATCCAGGTTTAATAATATCTTGTTATGATGTTCCAATCCGCATCCGTTTT-TCCGATCCGATCATTTTACGTCATCTGTTTTTATTATCCGTATTCGGAAAATGTTCCGGATAACGGATAAACGCGTCAGTAAACTTGATGTGATAAAAATGAATTTTGTGTAAGAATGTAACGATACACATAAATTACGAAAGTAAAAGTAATAGAAAAAAATAAAAAAAATAAAATAAAATAAAATAAAATAAAATAAAATAAAATAAAATAAAATAAATATAATTTAAGAATTTAAAGAACATTTTTATAGGTAAAATTCAACTTTCTTTCTTTTTT--------AATAAATATAAATAAAAAAGGGGAATTATAAATATTACTAATATAAAATACTTTACCTATATGAAATACTGGTTTTGCTAGTTCTATGTGTCCAAAGTGGCTTATTACTTGGAATGGACACGCAGATCGTAAAGTAAATTTGTGATTTTATTTTATT----------AGAGATTTTATGTAATAAAATAAGTATATTGAAAAAAAATTTTATTTACAGTATATATAATATTTAATAATAATTTTTTAAACAAAAATGATAAATAATAGAAATAAAGCTTGCAAGTA---GCGAATTATAAAAATAGTTATTATGTATTATT-GATTAAGATGTAAAATTTAATAATATCTCTGATAGCAAGGGGAGCTTATTGAAGAGTCAAGAGAATAGGTACAGATTCGTATTGGATATTAGCCCATTTACATCACTTTTGCTTATATGTTCACTATATATCGTCATACATCATCTTATAATTTTATCATAAAAGATACAGCATAATGGAAGTTCTATTTTGACCTATTATTATTACACAAACTATTTA-----TACAGGGTATACAACAGTATACATATATGATTTACGATTAACCACTTGAAAAACTTAACCAATTACTCTGATAAAATATGAA-TATAAAGTATAACTACCAGCTATCTATCCTGTTGATATAAACAACCAATTAAACATGATTTGTTGTAAAATGCTTGTTTACATATGTAGGATTACTTATCTGAAGCCACATGATCTCACAGGCAATTCGGGTAGATACAATTTTGGTCGATTATTTAAAAATCTAAGTAACACAATTTCGGTAAAACAATAATTGTATAATCCGTAAAAATTTTTGAGTGTGATTCGAAATCTGTATGTAAA-GTTATTTATTCATTTATTTATTTATTTTTT--AAAAAAAAAGAAAAAAAAAAAATCCTCTGTGTATTTATTTGAATCATTACTATTTTATTTCATTTTACTCTGAATTTGCTTAGTTATGCCAACGGAATGCAAGATTTTAAAGGCAAAGCTTAGATACAATTATTAATTTTTTGAATATTCACGTTTATTATCAAATCAATAAAA--TGAAATTCGTTGCAACCC-TTCAATATCACGTAATACTATTAAAAA---------CTAACTTAGTACAAATAACATAACTATTATTTTCAATAT-------------GTATAAATAATAATAATGATAAGAATAAAATTCAAGTCGTAGAATTTGTCTAATTTTTTCGATGAGGTTGAATTCGAAAGCGACCAGGATATTTTAATGATACTACCGGATAAAGATTTGAAGCAAGTTTACCATCGGCACTATCTGGATATCCTAGTAAGTGACTTTATTTTATTTTATTTTATTTTATTTTTGATGATTAATAACAATCCATCACATATAAAGAATTAATTAAACTTCAAGATAATTGTTAGTCTCATCAAACGTCCAATCATATTTTGCGGAGAATAAAATGTGTATGAAGCACAATCTGCGTAAAAAAAAA-TAATAATAA-TAAATAAATAAA-----------AATAAAATAAAATAAACAAATAAATAAAAATCATCTT-ATAAAAGTAATTTTAATTTACCCGTTCCAACAATCGTCCATACTGCGGCATCTGTAACATCTTCAGTCCATAAAGCTCCATTCCTCTTTAACAAAAATCATCTATCCTTTTTACGTAAATTATATATAGTTTTCATATATTTTGAATATAATAGTATTTAAATGGTCCTCTCTTTTAACTT-CCAATCGGAATATAAAGTCTATCGTAATATAAGTTTATTTGTTTTTATGGTTTTCGTGAATATACTATATAATAAACTAGATTGTATTCTCATGATCTTTCTCCTTTCAGTATATTTGATCATCCTACTTTCTCTAGCGTAATTTTCAGAATATAATATGTATCATCTGATAATAGCTTGTTTCCATTGAAATATACTCATAAAGTGATCGATAACATGTCAAAAAATTTTCAACGTCCATTTTTGTTTCTATTTATGATTTAATCTATTTTGA-TGAA--TAATAATAAAAATGATTTAATAAGTATTATATAATAATGATTATAATCTTTTTT-GTTTTCTTTTATAAGAAATTTTTTTGTTCTCTTTTTTTTT--GATTATTGATTTAAAAAGAACAA---TAATAAAAAAAAAAAAAAAAAAAAA---AAAAAAAATGAAAAAAATGAAAAA---AAAAAAATTTGCTTTTTACTTACAAAAAAAGATCTAAGTTTAAATGAAGGA
>XVI
CAACCATTGGCTTCAGAAACAGCATTATAATCTCTAAGCCAAGCAACAGGATCTTGCTGATTTTCTCCACTAAAAGTTGGTAAGA-TGCGCCCCAACTTTGCTGATTCTGCTGGTTTTGTTGATTTAAAAATTGTTGGGAGGAACTGGG-----------CGATCTGCAACATATTATTTCTTTCCAAAAAGTTACCATTTT---------CATTCTGATTGTTGTT----------GGAACTGGATCTCAAACTTGTTGCTGAAACAATCAAACTCGCTAAAATTTGCCGATCTTTTTTATTTTTACTATTTTTACATAAACTTTATTCGTTTTATTTATTATATATATGAATATATA--CATATGAACAAAATGTACAACTAAAGAAAGTGAATCTACTTATTTAAATTCTATTTTTCTTAATCCAGGTTTAATAATATCTTGTTATGATGTTCCAATCCGCATCCGTTTT-TCCGATCCGATCATTTTACGTCATCTGTTTTTATTATCCGTATTCGGAAAATGTTCCGGATAACGGATAAACGCGTCAGTAAACTTGATGTGATAAAAATGAATTTTGTGTAAGAATGTAACGATACACATAAATTACGAAAGTAAAAGTAATAGAAAAAAATAAAAAAAATAAAATAAAATAAAATAAAATAAAATAAAATAAAATAAAATAAAATAAATATAATTTAAGAATTTAAAGAACATTTTTATAGGTAAAATTCAACTTTCTTTCTTTTTT--------AATAAATATAAATAAAAAAGGGGAATTATAAATATTACTAATATAAAATACTTTACCTATATGAAATACTGGTTTTGCTAGTTCTATGTGTCCAAAGTGGCTTATTACTTGGAATGGACACGCAGATCGTAAAGTAAATTTGTGATTTTATTTTATT----------AGAGATTTTATGTAATAAAATAAGTATATTGAAAAAAAATTTTATTTACAGTATATATAATATTTAATAATAATTTTTTAAACAAAAATGATAAATAATAGAAATAAAGCTTGCAAGTA---GCGAATTATAAAAATAGTTATTATGTATTATT-GATTAAGATGTAAAATTTAATAATATCTCTGATAGCAAGGGGAGCTTATTGAAGAGTCAAGAGAATAGGTACAGATTCGTATTGGATATTAGCCCATTTACATCACTTTTGCTTATATGTTCACTATATATCGTCATACATCATCTTATAATTTTATCATAAAAGATACAGCATAATGGAAGTTCTATTTTGACCTATTATTATTACACAAACTATTTA-----TACAGGGTATACAACAGTATACATATATGATTTACGATTAACCACTTGAAAAACTTAACCAATTACTCTGATAAAATATGAA-TATAAAGTATAACTACCAGCTATCTATCCTGTTGATATAAACAACCAATTAAACATGATTTGTTGTAAAATGCTTGTTTACATATGTAGGATTACTTATCTGAAGCCACATGATCTCACAGGCAATTCGGGTAGATACAATTTTGGTCGATTATTTAAAAATCTAAGTAACACAATTTCGGTAAAACAATAATTGTATAATCCGTAAAAATTTTTGAGTGTGATTCGAAATCTGTATGTAAA-GTTATTTATTCATTTATTTATTTATTTTT---AAAAAAAAAGAAAAAAAAAAAATCCTCTGTGTATTTATTTGAATCATTACTATTTTATTTCATTTTACTCTGAATTTGCTTAGTTATGCCAACGGAATGCAAGATTTTAAAGGCAAAGCTTAGATACAATTATTAATTTTTTGAATATTCACGTTTATTATCAAATCAATAAAA--TGAAATTCGTTGCAACCC-TTCAATATCACGTAATACTATTAAAAA---------CTAACTTAGTACAAATAACATAACTATTATTTTCAATAT-------------GTATAAATAATAATAATGATAAGAATAAAATTCAAGTCGTAGAATTTGTCTAATTTTTTCGATGAGGTTGAATTCGAAAGCGACCAGGATATTTTAATGATACTACCGGATAAAGATTTGAAGCAAGTTTACCATCGGCACTATCTGGATATCCTAGTAAGTGACTTTATTTTATTTTATTTTATTTTATTTTTGATGATTAATAACAATCCATCACATATAAAGAATTAATTAAACTTCAAGATAATTGTTAGTCTCATCAAACGTCCAATCATATTTTGCGGAGAATAAAATGTGTATGAAGCACAATCTGCGTAAAAAAAAA-TAATAATAA-TAAATAAATAAA-----------AATAAAATAAAATAAACAAATAAATAAAAATCATCTT-ATAAAAGTAATTTTAATTTACCCGTTCCAACAATCGTCCATACTGCGGCATCTGTAACATCTTCAGTCCATAAAGCTCCATTCCTCTTTAACAAAAATCATCTATCCTTTTTACGTAAATTATATATAGTTTTCATATATTTTGAATATAATAGTATTTAAATGGTCCTCTCTTTTAACTT-CCAATCGGAATATAAAGTCTATCGTAATATAAGTTTATTTGTTTTTATGGTTTTCGTGAATATACTATATAATAAACTAGATTGTATTCTCATGATCTTTCTCCTTTCAGTATATTTGATCATCCTACTTTCTCTAGCGTAATTTTCAGAATATAATATGTATCATCTGATAATAGCTTGTTTCCATTGAAATATACTCATAAAGTGATCGATAACATGTCAAAAAATTTTCAACGTCCATTTTTGTTTCTATTTATGATTTAATCTATTTTGA-TGAA--TAATAATAAAAATGATTTAATAAGTATTATATAATAATGATTATAATCTTTTTT-GTTTTCTTTTATAAGAAATTTTTTTGTTCTCTTTTTTTTT--GATTATTGATTTAAAAAGAACAA---TAATAAAAAAAAAAAAAAAAAAAAA---AAAAAAAATGAAAAAAATGAAAAA---AAAAAAATTTGCTTTTTACTTACAAAAAAAGATCTAAGTTTAAATGAAGGA
>XVII
CAACCATTGGCTTCAGAAACAGCATTATAATCTCTAAGCCAAGCAACAGGATCTTGCTGATTTTCTCCACTAAAAGTTGGCAAGAATGCTCCCCAACTTTGCTGATTCTGCTGGTTTTGTTGATTTAAAAATTGTTGG-ATAAACTGGGAGTAAACTGGGCCATCTGCAACATATTATTTCCTTCCAAAAAGTTACCATTATTAATATTATTATTCTGATTGTTGTTATTATCTCATGGAACTGGATCTCAAACTTGTTGCTGAAACAATCAAACTCGCTAAAATTTGCCGATCTTTTTTATTTTTACTATTTTTACATCAT---------TTTCGTTTATTATATATATGAATATATATACATATGAACAAAATGTACAACTAA----------TCTACTTATTTAAATTCTATTTTTCTTAATCCAGGTTTAATAATATCTTGTTATGGTGTTCCAATCCGCATCCGTTTTATCCGATCCGATCATTTTACGTCATCTGTTTTTATTATCCGTATTCGGAAAATGTTCCGGATAACGGATAAACGCGTCAGTAAACTTGATGTGATAAAAATGAATTTTGTGTAAGAATGTAACGATACACATAAATTACGAAAGTAAAAGTAATAGAAAAAAATAAAAAAAATAAAATAAAATAAAATAAAATAAAA--------------------TAAATATAATTTAAGAATTTAAAGAACATTTTTATAGGTAAAATTCAACTTTCTTTCTTTTTTTTGTTTTTAATAAATATAAATAAAAAAGGGGAATTATAAATATTACTAATATAAAATACTTTACCTATATGAAATACTGGTTTTGCTAGTTCTATGTGTCCAAAGTGGCTTATTACTTGGAATGGACACGCAGATCGTAAAGTAAATTTGTGATTTTATTTTATT----------AGAGATTTTATGTAATAAAAT--------TGAAAAAAAATTTTATTTACAGTATATATAATATTTAATAATAATTTTTTAAATAAAAATGATAAATAATAGAAATAAAGCTTGCAAGTAATAGCGAATTATAAAAATAGTTATTATGTATTATT-GATTAAGGTGTAAAATTTAATAATATCTCTGATAGCAAGGGGAGCTTATTGAAGAGTCAAGAGAATAGGTACAGATTCGTATTGGATATTAGCCCATTTACATCACTTTTGCTTATATGTTCACTATATATCGTCATACATCATCTTATAATTTTATCATAAAAGATACAGCATAATGGAAGTTCTATTTTGATCTATTATTATTACACAAACTATTTACAGTATACAGTGTATACAACAGTATAC--------------------CACTTGAAAAACTTAACCAATTACTCTGATAAAATATGAAATATAAAGTATAACTACCAGCTATCCATCCTGTTGATAACAAC--CCAATTAAACATGATTTGTTGTAAAATGCTTATCTACATATGTAGGATTACTTATCTGAAGCCACATGATCTCACAGGCAATTCGGGTAGATACAATTTTGGTCGATTATTTAAAAATCTAAGTAACACAATTTCGGTAAAACAATAATTGTATAATCCGTAAAAACTTTTGAGTGTGATTCGAAATCTGTATGTAAAGGTTATTTATTTATTTATTTATTTTTTT------AAAAAAAAGAAAAAAGAATAATCCTCTGTGTATTTATTTGAATCATTACTATTTTATTTCATTTTACTCTGAATTTGCTTAGTTATGCCAACGGAATGCAAGATTTTAAAGGCAAAGCTTAGATACAATTATTAATTTTTTGAATATTCACGTTTATTATCAAATCAATAAAAAATGAAATTCGTTGCAACCCCTTCAATATCACGTAAT--------------------CTAACTTAGTATAAATAACATAACTATTATTTTCAATAT-------------GTGTAAATAATAATAATGATAAGAATAAAAATCAAGTCGTAGAATTTGTCTAATTTTTTCGATGAGGTTGAATTCGAAAGCGACCAGGATATTTTAATGATACTACCGGATAAAGATTTGAAGCAAGTTTACCATCGGCACTATCTGGATATCCTAGTAAGTGACT--ATTTTATTTTATTTTATTTTATTTTTGATGATTAATAACAATCCATCACATATAA-GAATTAATTAAACTTCAAGATAATTGTTAGTCTCATCAAACGTCCAATCATATTTTGCGGAGAATAAAATGTGTATGAAGCACAATCTGCGTAAAAAAAAAATAATAATAAATAAATAAATAAATAAATAATGTAAATAAAATAAAATAAACAAATAAA----AATCATCTTT-TAAAAGTAATTTTAATTTACCCGTTCCAACAATCGTCCATACTGCGGCATCTGTAACATCTTCAGTCCATAAAGCTCCATTCCTCTTTAACAAAAATCATCTATCCTTTTTACGTAAATTATATATAGTTTTCATATATTTTGAATATCATAGTATTTAAATGGTCCTCTCTTTTAACTT-CCAATCGGAATATAA-----------------GTTTATTTGTTTTTATGGTTTTCGTGAATATACTATATAATAAACTAGATTGTATTCTCATGATCTTTCTCCTTTCAGTATATTTGATCATCCTACTTTCTCTAGCGTAATTTTCAGAATATAATATGTATCATCTGATAATAGCTTGTTTCCATTGAAATATACTCATAAAGTGATCGATAACATGTCAAAAAATTTTCAACGTCCATTTTTGTTTCTATTTATGATTTAATCTATTTTGA-TGAA--TAATAATAAAAATGATTTAATAAGTATTATATAATAATGATTATAATCTTTTT--GTTTTCTTTTATAAGAAATTTTTTTGTTCTCTTTTTTTTT--GATTATTGATTTAAAA-GAACAATAATAAAAAAAAAAAAAAAAAAAAAAAA-TGAAAAAAA-TGAAAAAAATGAAAAA-TGAAAAAAAAATGCTTTTTACTTACAAAAAAAGATCTAAGTTTAAATGAAGGA
>XVIII
CAACCATTGGCTTCAGAAACAGCATTATAATCTCTAAGCCAAGCAACAGGATCTTGCTGATTTTCTCCACTAAAAGTTGGTAAAAATGCTCCCCAACTTTGCTGATTCTGCTGGTTTTGTTGATTTAAAAATTGTTGG-ATGAACTGGG-----------CCATCTGCAACATATTATTTCTTTCCAAAAAGTTACCATTATTAACATTGTCATTCTGATTGTTGTTATTATCTCATGGAACTGGATCTCAAACTTGTTGCTGAAACAATCAAACTCGCTAAAATTTGCCGATCTTTTTTATTTTTAC---------------------------ATTTATTATATATATGAATATATATACATATGAACAAAATGTACAACTAAAGAAAGTGAATCTACTTATTTAAATTCTATTTTTCTTAATCCAAGTTTAATAATATCTTGTTGTGGTGTTCCAATCCGCATCCGTTTTATCCGATCCGATCATTTTACGTCATCTGTTTTTATTATCCGTATTCGGAAAATGTTCCGGATAACGGATAAACGCGTCAGTAAACTTGATGTGATAAAAATGAATTTTGTGTAAGAATGTAACGATACACATAAATTACGAAAGTAAAAGTAATAGAAAAAAATAAAAAAAATAAAATAAAATAAAATAAAATAAAATAAAA---------------TAAATATAATTTAAGAATTTAAAGAACATTTTTATAGGTAAAATTCAACTTTCTTTCTTTTTTTTGTTTTTAATAAATATAAATAAAAAAGGGGAATTATAAATATTACTAATATAAAATACTTTACCTATATGAAATACTGGTTTTGCTAGTTCTATGTGTCCAAAGTGGCTTATTACTTGGAATGGACACGCAGATCGTAAAGTAAATTTGTGATTTTATTTTATT----------AGAGATTTTATGTAATAAAATAAGTATATTGAAAAAAAATTTT---TACAGTATATATAATATTTAA-------------------AATGATAAATAATAGAAATAAAGCTTGCAAGTAATAGCGAATTATAAAAATAGTTATTATGTATTATT-GATTAAGGTGTAAAATTTAATAATATCTCTGATAGCAAGGGGAGCTTATTGAAGAGTCAAGAGAATAGGTACAGATTCGTATTGGATATTAGCCCATTTACATCACTTTTGCTTATATGTTCACTATATATCGTCATACATCATCTTATAATTTTATCATAAAAGATACAGCATAATGGAAGTTCTATTTTGATCTATTATTATTACACAAA----------------GTGTATACAACAGTATACATATATGATTTATGATCAACCACTTGAAAAACTTAACCAATTACTCTGATAAAATATGAAATATAAAGTATAACTACCAGCTATCCATCCTGTTGATAACAAC--CCAATTAAACATGATTTGTTGTAAAATGCTTGTCTACATA----------CTTATCTGAAGCCACATGATCTCACAGGCAATTCGGGTAGATACAATTTTGGTCGATTATTTAAAAATCTAAGTAACACAATTTCGGTAAAACAATAATTGTATAATCCGTAAAAACTTTTGAGTGTGATTCGAAATCTGTATGTAAAGGTTATTTATTTATTTATTTATTTTTTT------AAAAAAAAGAAAAAAGAATAATCCTCTGTGTATTTATTTGAATCATTACTATTTTATTTCATTTTACTCTGAATTTGCTTAGTTATGCCAACGGAATGCAAGATTTTAAAGGCAAAGCTTAGATACAATTATTAATTTTTTGAATATTCACGTTTATTATCAAATCAATAAAAAATGAAATTCGTTGCAACCCCTTCAATATCACGTAATACTATTAAACATTTTATTTTCTAACTTAGTATAAATAACATAACTTTTATTTTCAATAT-------------GTATAAATAATAATAATGATAAGAATAAAATTCAAGTCGTAGAATTTGTCTAACTTTTTCGATGAGGTTGAATTCGAAAGCGACCAGGATATTTTAATGATACTACCGGATAAAGATTTGAAGCAAGTTTACCATCGGCACTATCTGGATATCCTAGTAAGTGACT--ATTTTATTTTATTTTATTTTATTTTTGATGATTAATAACAATCCATCACATATAA-GAATTAATTAAACTTCAAGATAATTGTTAGTCTCATCAAACGTCCAATCATATTTTGCGGAGAATAAAATGTGTATGAAGCACAATCTGCGTAAAAAAAAA-TAATAATAAATAAATAAATAAATAAATAA----------ATAAAATAAACAAATAAA----AATCATCTT-ATAAAAGTAATTTTAATTTACCCGTTCCAACAATCGTCCATACTGCGGCATCTGTAACATCTTCAGTCCATAAAGCTCCATTCCTCTTTAACAAAAATCATCTATCCTTTTTACGTAAATTATATATAGTTTTCATATATTTTGAATATTATAGTATATAAATGGATCTCTCTTTTAACTTTCCAATC------------CTCTCGTAATATATCTTTATATGATTTTATGGTTTTCGTGAATATACTATATAATAAACTAGATTGTATTCTCATGATCTTTCTCCTTTCAGTATATATGATCATCCTACTTTTTCTAGCGTAATTTTCAGAATATAATATGTATCATCTGATAATAGCTTGTTTCCATTGAAATATACTCATAAAGTGATCGATAACATGTCAAAAAATTTTCAACGTCCATTTTTGTTTCTATTTATGATGTAATCTATTTTGAATGAAAATAATAATAAAAATGATTTAATAAGTATTATATAATAATGATTATAATCTTTTTTTGTTTTCTTTTATAAGAAATTTTTTTGTTCTCTTTTTTTTT--GATTATTGATTTAAAA-GAACAATAATAATAAAAAAAAAA-TGAAAAAA---TGAAAAAAAATGAAAAAA-TGAAAAAATGAAAAAAATTTGCTTTTTACTTACAAAAAAAGATCTAAGTTTAAATGAAGGA
